# Supplementary material for: Enzyme promiscuity shapes adaptation to novel growth substrates
Source: Mol Syst Biol. 2019 Apr 8;15(4):e8462. doi: 10.15252/msb.20188462 (PMC6452873; doi:10.15252/msb.20188462)
Supplement: Supplementary file 2 — Dataset EV1 [file MSB-15-e8462-s002.xlsx]

## Sheet: Dataset EV1
Dataset EV1: Clonal whole genome sequencing mutations					D-lyxose	D-lyxose	D-lyxose	D-lyxose	D-lyxose	D-lyxose	D-2-deoxyribose	D-2-deoxyribose	D-2-deoxyribose	D-arabinose	D-arabinose	D-arabinose	D-arabinose	D-arabinose	D-arabinose	m-tartrate	m-tartrate	m-tartrate	m-tartrate	m-tartrate	monomethyl succinate	monomethyl succinate
Position	Mutation Type	Sequence Change	Gene	Protein change	Exp. 1, Flask 6	Exp. 1, Flask 45	Exp. 1, Flask 73	Exp. 2, Flask 10	Exp. 2, Flask 37	Exp. 2 Flask 90	Exp. 1, Flask 18	Exp. 1, Flask 46	Exp. 1, Flask 118	Exp. 1, Flask 9	Exp. 1, Flask 48	Exp. 1, Flask 78	Exp. 2, Flask 6	Exp. 2, Flask 27	Exp. 2, Flask 70	Exp. 1, Flask 10	Exp. 1, Flask 86	Exp. 2, Flask 10	Exp. 2, Flask 27	Exp. 2, Flask 88	Exp. 1, Flask 15	Exp. 2, Flask 12	Optimization regime?
77405	SNP	G→T	sgrT	Q6H (CAG→CAT)	1	1	1
2760805	MOB	IS2 (+) +5 bp	yfjJ	coding (259‑263/627 nt)	1	1	1
4070814	SNP	G→T	yihS	R315S (CGT→AGT)	1	1	1
4075154	DEL	Δ2 bp	yihW	coding (486‑487/786 nt)	1	1	1
4283323	INS	+AC	actP	coding (1580/1650 nt)	1	1	1
4070817	SNP	C→A	yihS	V314L (GTA→TTA)	1	1	1		1	1
4184557	SNP	T→C	rpoB	S1105P (TCT→CCT)			1																				Y
4070814	SNP	G→A	yihS	R315C (CGT→TGT)				1	1	1
4075135	SNP	T→G	yihW	I156S (ATC→AGC)				1	1	1
1531253	MOB	IS5 (–) +4 bp	yncI	pseudogene (668‑671/738 nt)					1																		Y
3937351	SNP	A→T	rbsK	N20Y (AAT→TAT)							1	1	1
3938845	MOB	IS2 (+) +5 bp	rbsR	coding (619‑623/993 nt)							1	1	1
3967666	SNP	A→T	rho	K417I (AAA→ATA)								1	1														Y
1402042	DEL	Δ183,606 bp	[abgB]–[ydeP]										1														Y
2174085	SNP	G→A	gatC	pseudogene (194/914 nt)									1														Y
3936337	DEL	Δ902 bp	[rbsB]										1														Y
924050	SNP	T→G	clpA	F263V (TTT→GTT)										1	1
2939611	SNP	G→T	fucR	D82Y (GAT→TAT)										1	1
3443906	SNP	A→C	secY	F64L (TTT→TTG)											1												Y
2939592	SNP	C→A	fucR	S75R (AGC→AGA)												1		1	1								Y
70406	DEL	Δ6 bp	araC	coding (20‑25/879 nt)												1											Y
924950	DEL	Δ3 bp	clpA	coding (1687‑1689/2277 nt)												1											Y
2173497	SNP	G→A	gatC	pseudogene (782/914 nt)												1											Y
3622299	SNP	G→A	rhsB	T1036T (ACG→ACA)												1											Y
2940099	SNP	A→C	fucR	*244C (TGA→TGC)													1	1	1
3967560	SNP	A→T	rho	I382F (ATC→TTC)													1	1	1
2934616	SNP	G→T	fucP	A128S (GCA→TCA)														1									Y
70852	SNP	C→A	araC	L156I (CTT→ATT)															1								Y
3049512	DEL	Δ1 bp	gcvH	coding (38/390 nt)															1								Y
1882635	SNP	G→A	dmlA	A242T (GCG→ACG)																1	1
1905253	DEL	Δ36,755 bp	[yobD]–[znuA]																	1	1
562624	MOB	IS5 (–) +4 bp	sfmH	coding (289‑292/984 nt)																	1						Y
1290656	SNP	C→T	rssB	L139F (CTT→TTT)																	1						Y
1333383	SNP	T→A	topA	V779E (GTG→GAG)																	1						Y
1335283	SNP	G→T	ymiA	G54* (GGA→TGA)																	1						Y
2698431	INS	+CA	pgpC	coding (120/636 nt)																	1						Y
2860761	SUB	2 bp→TT	ygbI	coding (473‑474/768 nt)																	1						Y
1299499	DEL	Δ1,199 bp	ychE/oppA	intergenic (+254/‑485)																		1
1881859	SNP	C→T	dmlR/dmlA	intergenic (‑50/‑53)																		1
2860796	SNP	G→A	ygbI	R147W (CGG→TGG)																		1
4613473	SNP	G→T	yjjU	D355Y (GAT→TAT)																		1
1867235	DEL	Δ4 bp	yeaG	coding (328‑331/1935 nt)																			1	1			Y
1881844	SNP	T→G	dmlR/dmlA	intergenic (‑35/‑68)																			1	1			Y
2860769	DEL	Δ20 bp	ygbI	coding (447‑466/768 nt)																			1	1			Y
3951538	DEL	Δ1 bp	ilvG	pseudogene (979/984 nt)																			1	1			Y
2416824	DEL	Δ1 bp	pta	coding (2078/2145 nt)																			1				Y
302732	MOB	IS2 (–) +5 bp	paoA/yagU	intergenic (‑159/‑255)																				1			Y
1514951	SNP	G→T	ydcV	A64S (GCC→TCC)																				1			Y
1610724	SNP	T→C	uxaB/yneF	intergenic (‑44/+183)																				1			Y
2416674	SNP	C→A	pta	S643Y (TCT→TAT)																				1			Y
3815810	SNP	G→T	pyrE/rph	intergenic (‑42/+24)																				1			Y
3991184	SNP	G→T	cyaA	R11I (AGA→ATA)																				1			Y
4001885	SNP	G→T	corA	D154Y (GAC→TAC)																				1			Y
712875	INS	+C	ybfF/seqA	intergenic (‑73/‑112)																					1
712864	INS	(TGCCACAGGG)1→2	ybfF/seqA	intergenic (‑62/‑123)																						1

## Sheet: Description
Dataset EV1: Clonal whole genome sequencing mutations
Mutation analysis conducted for all clonal samples from the evolution experiments on the five non-native substrates
