# Supplementary material for: Enzyme promiscuity shapes adaptation to novel growth substrates
Source: Mol Syst Biol. 2019 Apr 8;15(4):e8462. doi: 10.15252/msb.20188462 (PMC6452873; doi:10.15252/msb.20188462)
Supplement: Supplementary file 3 — Dataset EV2 [file MSB-15-e8462-s003.xlsx]

## Sheet: Dataset EV2
					Numbers <1 represent fraction of reads of population containing mutation
Dataset EV2: Population endpoint whole genome sequencing mutations					D-lyxose	D-lyxose	D-2-Deoxyribose	D-arabinose	D-arabinose	m-tartrate	m-tartrate
Position	Mutation Type	Sequence Change	Gene	Protein change	Exp. 1, Flask 73	Exp. 2, Flask 90	Exp. 1, Flask 118	Exp. 1, Flask 78	Exp. 2, Flask 70	Exp. 1, Flask 86	Exp. 2, Flask 88
4070817	SNP	C→A	yihS	V314L (GTA→TTA)	1	1
77405	SNP	G→T	sgrT	Q6H (CAG→CAT)	1
2760805	MOB	IS2 (+) +5 bp	yfjJ	coding (259‑263/627 nt)	1
4070814	SNP	G→T	yihS	R315S (CGT→AGT)	1
4075155	DEL	Δ1 bp	yihW	coding (487/786 nt)	1
4184557	SNP	T→C	rpoB	S1105P (TCT→CCT)	1
4283320	INS	+CA	actP	coding (1583/1650 nt)	1
213529	SNP	G→A	tilS	G400D (GGC→GAC)	0.11
4070814	SNP	G→A	yihS	R315C (CGT→TGT)		1
4075135	SNP	T→G	yihW	I156S (ATC→AGC)		1
526792	SNP	A→C	rhsD	S1178R (AGC→CGC)		0.21
4472236	SNP	T→G	pyrB	T54P (ACC→CCC)		0.13			0.13
1402042	DEL	Δ183,606 bp					1
2174085	SNP	G→A	gatC	pseudogene (194/914 nt)			1
3936337	DEL	Δ902 bp	[rbsB]				1
3937351	SNP	A→T	rbsK	N20Y (AAT→TAT)			1
3938845	MOB	IS2 (+) +5 bp	rbsR	coding (619‑623/993 nt)			1
3967666	SNP	A→T	rho	K417I (AAA→ATA)			1
4472295	SNP	T→G	pyrB	N34T (AAC→ACC)			0.13
1299499	DEL	Δ1,199 bp	ychE, oppA	intergenic (+254/‑485)				1		1
2939592	SNP	C→A	fucR	S75R (AGC→AGA)				0.81	1
70406	DEL	Δ6 bp	araC	coding (20‑25/879 nt)				0.67
4215883	SNP	C→T	aceB	L136L (CTG→TTG)				0.34
3541500	SNP	C→T	feoB	S365F (TCC→TTC)				0.32
924050	SNP	T→G	clpA	F263V (TTT→GTT)				0.27
1198576	MOB	IS2 (–) +5 bp	ymfE, lit	intergenic (‑339/‑115)				0.25
2939611	SNP	G→T	fucR	D82Y (GAT→TAT)				0.16
100839	SNP	C→T	murC	V25V (GTC→GTT)				0.14
3875522	SNP	C→G	yidX	L29V (CTG→GTG)				0.11
2940099	SNP	A→C	fucR	*244C (TGA→TGC)					1
3967560	SNP	A→T	rho	I382F (ATC→TTC)					1
70852	SNP	C→A	araC	L156I (CTT→ATT)					0.9
3049511	DEL	Δ1 bp	gcvH	coding (39/390 nt)					0.73
1882635	SNP	G→A	dmlA	A242T (GCG→ACG)						1
1905253	DEL	Δ36,755 bp								1
2698428	INS	+A	pgpC	coding (123/636 nt)						0.95
2698428	INS	+C	pgpC	coding (123/636 nt)						0.95
2860762	SNP	G→T	ygbI	A158E (GCG→GAG)						0.19
3815812	SNP	G→T	pyrE, rph	intergenic (‑44/+22)						0.18
1335283	SNP	G→T	ymiA	G54* (GGA→TGA)						0.15
3815809	DEL	Δ1 bp	pyrE, rph	intergenic (‑41/+25)						0.15	0.12
1196304	SNP	G→A	icd	E394E (GAG→GAA)						0.13	0.12
1290656	SNP	C→T	rssB	L139F (CTT→TTT)						0.13
1333383	SNP	T→A	topA	V779E (GTG→GAG)						0.13
1196316	SNP	T→A	icd	D398E (GAT→GAA)						0.12	0.12
1196325	SNP	A→G	icd	K401K (AAA→AAG)						0.11
302732	MOB	IS2 (–) +5 bp	paoA, yagU	intergenic (‑159/‑255)							0.12
1867235	DEL	Δ4 bp	yeaG	coding (328‑331/1935 nt)							1
1881844	SNP	T→G	dmlR, dmlA	intergenic (‑35/‑68)							1
2416674	SNP	C→A	pta	S643Y (TCT→TAT)							0.18
2416823	DEL	Δ1 bp	pta	coding (2077/2145 nt)							0.45
2416854	SNP	T→G	pta	I703S (ATC→AGC)							0.26
2860769	DEL	Δ20 bp	ygbI	coding (447‑466/768 nt)							1
3815810	SNP	G→T	pyrE, rph	intergenic (‑42/+24)							0.12

## Sheet: Description
Dataset EV2: Population endpoint whole genome sequencing mutations
Mutation analysis conducted for all endpoint population samples from the evolution experiments on the non-native substrates (D-lyxose, D-2-deoxyribose, D-arabinose, and m-tartrate)
