# Supplementary material for: Enzyme promiscuity shapes adaptation to novel growth substrates
Source: Mol Syst Biol. 2019 Apr 8;15(4):e8462. doi: 10.15252/msb.20188462 (PMC6452873; doi:10.15252/msb.20188462)
Supplement: Supplementary file 4 — Dataset EV3 [file MSB-15-e8462-s004.xlsx]

## Sheet: Dataset EV3
Dataset S3: Analysis of the 44 metabolic genes located within the large deletion region for D-2-deoxyribose evolution endpoint strains
Ranking of 18 most highly expressed genes in initial population that were significantly down-regulated	gene	b-number	BiGG_reaction_ids	FVA results, max and min fluxes through reaction that allows 0.99 fraction of optimum objective function	FPKM value_1	FPKM value_2	log2(fold_change)	test_stat	p_value	q_value (FDR-adjusted p-value of the test statistic)	significant (after Benjamini-Hochberg correction for multiple-testing)
18	trkG	b1363	['Kt2pp']	maximum': 4.451420014641087, 'minimum': 0.0	17.4077	2.59115	-2.74806	-4.618	0.0017	0.0105615	yes
10	pfo	b1378	['POR5']	'maximum': 0.8871807636785434, 'minimum': -4.690360593532432	91.9842	2.17438	-5.40271	-14.8054	5e-05	0.000549319	yes
15	ldhA	b1380	['LDH_D']	maximum': 1.1151532962917372, 'minimum': -2.8565207577678393	24.3725	4.13371	-2.55974	-4.28034	0.0022	0.0130447	yes
11	feaB	b1385	['ALDD19xr']	'maximum': 0.0, 'minimum': 0.0	44.9868	1.95003	-4.52793	-6.67772	0.00185	0.0113362	yes
	tynA	b1386	['TYROXDApp', 'PEAMNOpp', '42A12BOOXpp']	maximum': 0.0, 'minimum': 0.0, 'maximum': 0.0, 'minimum': 0.0, 'maximum': 0.0, 'minimum': 0.0	12.7653	0.697677	-4.19352	-4.57604	0.02475	0.0863253	no
	paaZ	b1387	['OXCOAHDH']	maximum': 0.0, 'minimum': 0.0	1.70654	0.196007	-3.1221	0	1	1	no
	paaA	b1388	['PACCOAE']	maximum': 0.0, 'minimum': 0.0	3.05766	2.98352	-0.0354107	0	1	1	no
	paaB	b1389	['PACCOAE']	maximum': 0.0, 'minimum': 0.0	6.73726	0	-inf		0.0451	0.134799	no
	paaC	b1390	['PACCOAE']	maximum': 0.0, 'minimum': 0.0	5.10082	1.32958	-1.93975	-1.43431	0.26615	0.453174	no
	paaD	b1391	['PACCOAE']	maximum': 0.0, 'minimum': 0.0	3.79874	0	-inf	0	1	1	no
	paaE	b1392	['PACCOAE']	maximum': 0.0, 'minimum': 0.0	6.01878	0.832795	-2.85344	-2.40364	0.2083	0.387929	no
	paaF	b1393	['DHACOAH']	maximum': 0.0, 'minimum': 0.0	3.15379	0	-inf	0	1	1	no
	paaG	b1394	['OXDHCOAT', 'REPHACCOAI']	maximum': 0.0, 'minimum': 0.0, maximum': 0.0, 'minimum': 0.0	6.32942	0	-inf		0.18505	0.362998	no
	paaH	b1395	['HADPCOADH3']	maximum': 0.0, 'minimum': 0.0	5.97233	0	-inf		0.1812	0.35884	no
4	paaJ	b1397	['OXDHCOAT', '3OXCOAT']	maximum': 0.0, 'minimum': 0.0, maximum': 0.0, 'minimum': 0.0	207.54	12.6106	-4.04068	-13.8225	5e-05	0.000549319	yes
3	paaK	b1398	['PACCOAL']	maximum': 0.0, 'minimum': 0.0	216.961	15.9373	-3.76696	-15.1162	5e-05	0.000549319	yes
1	aldA	b1415	['LCADi', 'GCALDD', 'ALDD2x']	maximum': 0.6964011707009957, 'minimum': 0.0, 'maximum': 0.0005788536384653772, 'minimum': 0.0, 'maximum': 2.1423905680627513, 'minimum': 0.0	4568.84	292.974	-3.96298	-23.1998	5e-05	0.000549319	yes
2	ydcS	b1440	['SPMDabcpp', 'PTRCabcpp']	maximum': 1.7139124544528281, 'minimum': 0.0, 'maximum': 1.7139124544528261, 'minimum': 0.0	288.863	12.264	-4.55789	-15.3605	5e-05	0.000549319	yes
6	ydcT	b1441	['SPMDabcpp', 'PTRCabcpp']	maximum': 1.7139124544528281, 'minimum': 0.0, 'maximum': 1.7139124544528261, 'minimum': 0.0	115.199	4.90264	-4.55442	-9.21465	5e-05	0.000549319	yes
	ydcU	b1442	['SPMDabcpp', 'PTRCabcpp']	maximum': 1.7139124544528281, 'minimum': 0.0, 'maximum': 1.7139124544528261, 'minimum': 0.0	59.4082	1.46751	-5.33922	-5.24635	0.07355	0.191202	no
	ydcV	b1443	['SPMDabcpp', 'PTRCabcpp']	maximum': 1.7139124544528281, 'minimum': 0.0, 'maximum': 1.7139124544528261, 'minimum': 0.0	53.9227	1.22163	-5.46401	-4.53188	0.19595	0.374823	no
9	patD	b1444	['ABUTD']	maximum': 0.7141301891649379, 'minimum': 0.0	92.2586	4.1396	-4.47812	-10.4868	5e-05	0.000549319	yes
	ansP	b1453	['ASNt2rpp']	maximum': 0.0, 'minimum': -2.8565207577678393	12.4915	1.1143	-3.48673	-3.7653	0.02655	0.0915737	no
	nhoA	b1463	['ACANTHAT']	maximum': 0.0, 'minimum': 0.0, maximum': 0.0, 'minimum': 0.0	23.0785	1.6869	-3.7741	-3.58865	0.077	0.195876	no
	narV	b1465	['NO3R1pp', 'NO3R2pp']	maximum': 0.0, 'minimum': 0.0, maximum': 0.0, 'minimum': 0.0	19.1188	0.756679	-4.65917	-2.81545	0.0607	0.165478	no
	narW	b1466	['NO3R1pp', 'NO3R2pp']	maximum': 0.0, 'minimum': 0.0, maximum': 0.0, 'minimum': 0.0	18.6955	0	-inf		0.1811	0.35884	no
	narY	b1467	['NO3R1pp', 'NO3R2pp']	maximum': 0.0, 'minimum': 0.0, maximum': 0.0, 'minimum': 0.0	23.4347	1.07691	-4.44367	-5.27884	0.0202	0.0745846	no
16	narZ	b1468	['NO3R1pp', 'NO3R2pp']	maximum': 0.0, 'minimum': 0.0, maximum': 0.0, 'minimum': 0.0	21.0714	0.714561	-4.88208	-7.85444	0.0009	0.00628908	yes
	narU	b1469	['NO3t7pp']	maximum': 0.0, 'minimum': 0.0	13.8384	0.609335	-4.5053	-3.66667	0.19605	0.374823	no
	yddG	b1473	['PHEt2rpp', 'TYRt2rpp', 'TRPt2rpp']	maximum': 0.0, 'minimum': -0.04818888889667505, 'maximum': 0.0, 'minimum': -0.05013872832103061, 'maximum': 0.0, 'minimum': -0.040157407408742074	22.66	0.532451	-5.41135	-3.39694	0.07635	0.195093	no
	fdnG	b1474	['FDH5pp', 'FDH4pp']	maximum': 2.360934749996422, 'minimum': 0.0, 'maximum': 2.360934749996489, 'minimum': 0.0	5.7581	0.126953	-5.50323	-3.45577	0.07635	0.195093	no
	fdnH	b1475	['FDH5pp', 'FDH4pp']	maximum': 2.360934749996422, 'minimum': 0.0, 'maximum': 2.360934749996489, 'minimum': 0.0	6.63575	0	-inf		0.1712	0.346813	no
	fdnI	b1476	['FDH5pp', 'FDH4pp']	maximum': 2.360934749996422, 'minimum': 0.0, 'maximum': 2.360934749996489, 'minimum': 0.0	34.3956	0.801988	-5.4225	-3.40158	0.05765	0.159129	no
7	adhP	b1478	['ALCD2x']	maximum': 0.0, 'minimum': -0.19128487217199108	112.92	5.81557	-4.27923	-9.69138	5e-05	0.000549319	yes
5	maeA	b1479	['ME1']	maximum': 2.142390568325905, 'minimum': 0.0	129.361	13.0496	-3.30933	-13.6845	5e-05	0.000549319	yes
	ddpF	b1483	['ALAALAabcpp']	maximum': 0.22086500701711673, 'minimum': 0.0	37.3517	0.998633	-5.22508	-4.38033	0.20295	0.382381	no
12	ddpD	b1484	['ALAALAabcpp']	maximum': 0.22086500701711673, 'minimum': 0.0	42.662	3.68849	-3.53185	-5.22764	0.0004	0.0032714	yes
	ddpC	b1485	['ALAALAabcpp']	maximum': 0.22086500701711673, 'minimum': 0.0	35.6383	1.04186	-5.0962	-4.19963	0.1963	0.37485	no
13	ddpB	b1486	['ALAALAabcpp']	maximum': 0.22086500701711673, 'minimum': 0.0	39.4123	3.08558	-3.67503	-5.11077	0.00075	0.00541935	yes
8	ddpA	b1487	['ALAALAabcpp']	maximum': 0.22086500701711673, 'minimum': 0.0	104.416	5.36059	-4.28381	-11.6691	5e-05	0.000549319	yes
	ddpX	b1488	['ALAALAD']	maximum': 2.142390568057054, 'minimum': 0.0	88.4654	2.86215	-4.94994	-4.76142	0.07585	0.195043	no
17	dosP	b1489	['PDE4', 'PDE1']	maximum': 2.142390568325904, 'minimum': 0.0, 'maximum': 2.1423905683258804, 'minimum': 0.0	17.8736	3.45266	-2.37205	-6.34888	5e-05	0.000549319	yes
	gadC	b1492	['GLUABUTt7pp']	maximum': 1000.0, 'minimum': 0.0	25.8587	1.08419	-4.57596	-5.00735	0.02465	0.0860509	no
14	gadB	b1493	['GLUDC']	maximum': 3.627538786820544, 'minimum': 0.0	25.2618	3.92098	-2.68767	-5.90037	0.0001	0.00101562	yes

## Sheet: Description
Dataset S3: Analysis of the 44 metabolic genes located within the large deletion region for D-2-deoxyribose evolution endpoint strains
Flux variability analysis results are shown for the metabolic reactions associated with the 44 metabolic genes located in the deletion region. Additionally, RNAseq data is provided for the 44 genes as well. Highlighted in red are those 18 genes that were significantly down-regulated.
