# Supplementary material for: Enzyme promiscuity shapes adaptation to novel growth substrates
Source: Mol Syst Biol. 2019 Apr 8;15(4):e8462. doi: 10.15252/msb.20188462 (PMC6452873; doi:10.15252/msb.20188462)
Supplement: Supplementary file 5 — Dataset EV4 [file MSB-15-e8462-s005.xlsx]

## Sheet: Dataset EV4
Dataset EV4: LIQUID CHROMATOGRAPHY MASS SPECTROMETRY RESULTS
		chemical formula	monoisotopic mass	theoretical m/z (NEG)	Adduct	experimental m/z (NEG)	ppm
	D-Xylulose	C5H10O5	150.053	149.046	H-	149.047	20
	D-Fructose	C6H12O6	180.063	179.056	H-	179.057	20
wild type YihS mannose conversion into fructose
Fructose m/z 179.057496
		Peak Area (a.u.)
	0 minutes replica 1	0
	0 minutes replica 2	0
	0 minutes replica 3	99330.1
	15 minutes replica 1	148022
	15 minutes replica 2	215267
	15 minutes replica 3	173415
	30 minutes replica 1	261593
	30 minutes replica 2	250107
	30 minutes replica 3	411513
	60 minutes replica 1	425704
	60 minutes replica 2	511014
	60 minutes replica 3	610485
	120 minutes replica 1	1.25896e+06
	120 minutes replica 2	1.39786e+06
	120 minutes replica 3	309591
	240 minutes replica 1	1.23637e+06
	240 minutes replica 2	744699
	240 minutes replica 3	1.42933e+06
	1320 minutes replica 1	4.53156e+06
	1320 minutes replica 2	4.56329e+06
	1320 minutes replica 3	7.09569e+06
wild type YihS lyxose conversion into xylulose
xylulose m/z 149.046617
		Peak Area (a.u.)
	0 minutes replica 1	60075.6
	0 minutes replica 2	11814.8
	0 minutes replica 3	60417.9
	15 minutes replica 1	22998
	15 minutes replica 2	19268.7
	15 minutes replica 3	38573.7
	30 minutes replica 1	64246.5
	30 minutes replica 2	41172.3
	30 minutes replica 3	45796
	60 minutes replica 1	28539.2
	60 minutes replica 2	69805.1
	60 minutes replica 3	67838.5
	120 minutes replica 1	36009
	120 minutes replica 2	105958
	120 minutes replica 3	71347.3
	240 minutes replica 1	247941
	240 minutes replica 2	94176.7
	240 minutes replica 3	151327
	1320 minutes replica 1	454373
	1320 minutes replica 2	407407
	1320 minutes replica 3	514446
YihS mutant R315S mannose conversion into fructose
Fructose m/z 179.057496
		Peak Area (a.u.)
	0 minutes replica 1	39909.3
	0 minutes replica 2	64899.9
	0 minutes replica 3	128691
	15 minutes replica 1	1.14985e+06
	15 minutes replica 2	2.59017e+06
	15 minutes replica 3	1.21487e+06
	30 minutes replica 1	3.18312e+06
	30 minutes replica 2	3.12857e+06
	30 minutes replica 3	4.15846e+06
	60 minutes replica 1	3.20117e+06
	60 minutes replica 2	3.42227e+06
	60 minutes replica 3	4.43729e+06
	120 minutes replica 1	4.51959e+06
	120 minutes replica 2	3.19432e+06
	120 minutes replica 3	4.80695e+06
	240 minutes replica 1	8.2808e+06
	240 minutes replica 2	3.92322e+06
	240 minutes replica 3	5.34044e+06
	1320 minutes replica 1	6.26573e+06
	1320 minutes replica 2	6.23692e+06
	1320 minutes replica 3	5.78853e+06
YihS mutant R315S lyxose conversion into xylulose
xylulose m/z 149.046617
		Peak Area (a.u.)
	0 minutes replica 1	40410.6
	0 minutes replica 2	42918
	0 minutes replica 3	82898.4
	15 minutes replica 1	107167
	15 minutes replica 2	127945
	15 minutes replica 3	117581
	30 minutes replica 1	243321
	30 minutes replica 2	113275
	30 minutes replica 3	140795
	60 minutes replica 1	291225
	60 minutes replica 2	250010
	60 minutes replica 3	300480
	120 minutes replica 1	684393
	120 minutes replica 2	785518
	120 minutes replica 3	532332
	240 minutes replica 1	1.77701e+06
	240 minutes replica 2	881877
	240 minutes replica 3	1.2223e+06
	1320 minutes replica 1	2.44655e+06
	1320 minutes replica 2	2.85776e+06
	1320 minutes replica 3	4.54089e+06
YihS mutant V314L+R315C mannose conversion into fructose
Fructose m/z 179.057496
		Peak Area (a.u.)
	0 minutes replica 1	88795
	0 minutes replica 2	171378
	0 minutes replica 3	48571
	15 minutes replica 1	855821
	15 minutes replica 2	557096
	15 minutes replica 3	1174556
	30 minutes replica 1	865138
	30 minutes replica 2	1444683
	30 minutes replica 3	957336
	60 minutes replica 1	1480273
	60 minutes replica 2	2037282
	60 minutes replica 3	2419248
	120 minutes replica 1	1939496
	120 minutes replica 2	2734440
	120 minutes replica 3	2695400
	240 minutes replica 1	3150416
	240 minutes replica 2	3050036
	240 minutes replica 3	3198177
	1320 minutes replica 1	3835296
	1320 minutes replica 2	5405096
	1320 minutes replica 3	4363318
YihS mutant V314L+R315C lyxose conversion into xylulose
xylulose m/z 149.046617
		Peak Area (a.u.)
	0 minutes replica 1	81528
	0 minutes replica 2	92085
	0 minutes replica 3	84083
	15 minutes replica 1	453757
	15 minutes replica 2	541139
	15 minutes replica 3	496795
	30 minutes replica 1	693843
	30 minutes replica 2	694873
	30 minutes replica 3	495576
	60 minutes replica 1	1266539
	60 minutes replica 2	1016975
	60 minutes replica 3	1249405
	120 minutes replica 1	1657961
	120 minutes replica 2	1866972
	120 minutes replica 3	1926774
	240 minutes replica 1	3011765
	240 minutes replica 2	3776639
	240 minutes replica 3	3907406
	1320 minutes replica 1	9696776
	1320 minutes replica 2	9295121
	1320 minutes replica 3	10843664
YihS mutant V314L+R315S mannose conversion into fructose
Fructose m/z 179.057496
		Peak Area (a.u.)
	0 minutes replica 1	58666
	0 minutes replica 2	82183
	0 minutes replica 3	69083
	15 minutes replica 1	664592
	15 minutes replica 2	766484
	15 minutes replica 3	696518
	30 minutes replica 1	1266280
	30 minutes replica 2	802149
	30 minutes replica 3	900474
	60 minutes replica 1	2337967
	60 minutes replica 2	1236393
	60 minutes replica 3	1327328
	120 minutes replica 1	2201616
	120 minutes replica 2	2553942
	120 minutes replica 3	2550613
	240 minutes replica 1	2232775
	240 minutes replica 2	3171421
	240 minutes replica 3	3207170
	1320 minutes replica 1	4503545
	1320 minutes replica 2	3769891
	1320 minutes replica 3	4424996
YihS mutant V314L+R315S lyxose conversion into xylulose
xylulose m/z 149.046617
		Peak Area (a.u.)
	0 minutes replica 1	70411
	0 minutes replica 2	85775
	0 minutes replica 3	79460
	15 minutes replica 1	325532
	15 minutes replica 2	295124
	15 minutes replica 3	360086
	30 minutes replica 1	352027
	30 minutes replica 2	477423
	30 minutes replica 3	369492
	60 minutes replica 1	901347
	60 minutes replica 2	637087
	60 minutes replica 3	700496
	120 minutes replica 1	1482634
	120 minutes replica 2	1471414
	120 minutes replica 3	1508727
	240 minutes replica 1	2317697
	240 minutes replica 2	2955228
	240 minutes replica 3	2530636
	1320 minutes replica 1	8820558
	1320 minutes replica 2	8409073
	1320 minutes replica 3	9137060

## Sheet: Sheet2
Dataset EV4: LIQUID CHROMATOGRAPHY MASS SPECTROMETRY RESULTS
