# Supplementary material for: Enzyme promiscuity shapes adaptation to novel growth substrates
Source: Mol Syst Biol. 2019 Apr 8;15(4):e8462. doi: 10.15252/msb.20188462 (PMC6452873; doi:10.15252/msb.20188462)
Supplement: Supplementary file 6 — Dataset EV5 [file MSB-15-e8462-s006.xlsx]

## Sheet: Dataset EV5
Dataset EV5: Primer sequences for pORTMAGE library constructions
Reconstructed single-/double mutations in BOP27	Sequencing Primer Forward (5'-3')	Sequencing Primer Reverse (5'-3')	High-Resolution Melting (HRM) Primer Forward (5'-3')	High-Resolution Melting (HRM) Primer Reverse (5'-3')	pORTMAGE oligonucleotides (5'-3')
R315S yihS	yihSS1 CGGGATACGCGGGATCACCAG	yihSS2 GCAAAGGTCCGCAACAAGAGCT	YSHRF GCGCGGACGGGATTGTTTAT	YSHRR TGTAGAGCGCGTAGGCCGTA	yihS315S C*G*GACGGGATTGTTTATACCGTTGACTGGGAAGGAAAACCGGTGGTCCGCGAACGTGTAaGTTGGCCTATCGTCGAAGCAATGGGTAC*G*G
R315C yihS	yihSS1 CGGGATACGCGGGATCACCAG	yihSS2 GCAAAGGTCCGCAACAAGAGCT	YSHRF GCGCGGACGGGATTGTTTAT	YSHRR TGTAGAGCGCGTAGGCCGTA	yihS315C C*G*GACGGGATTGTTTATACCGTTGACTGGGAAGGAAAACCGGTGGTCCGCGAACGTGTAtGTTGGCCTATCGTCGAAGCAATGGGTAC*G*G
V314L yihS	yihSS1 CGGGATACGCGGGATCACCAG	yihSS2 GCAAAGGTCCGCAACAAGAGCT	YSHRF GCGCGGACGGGATTGTTTAT	YSHRR TGTAGAGCGCGTAGGCCGTA	yihS314L C*G*GACGGGATTGTTTATACCGTTGACTGGGAAGGAAAACCGGTGGTCCGCGAACGTtTACGTTGGCCTATCGTCGAAGCAATGGGTAC*G*G
Δ2 coding (486‑487/786 nt) bp yihW	yihWS1 CCGGCCTTCAAAGTTGATGTGG	yihWS2GCGTGATTTTAGCGCAGCGGG	YWDHRF GCGGTACGTTGCGCTCTCAT	YWDHRR ATCGCTCTCAATCGCCCCAA	yihWD2 C*G*CTTGTTACCAGATAATCAGCACGAAAATCAGCCACAAAGGGCCGCTGAAGGGCCAATGATCCCGCTATTATGAGAGCGCAACGTAC*C*G
I156S yihW	yihWS1 CCGGCCTTCAAAGTTGATGTGG	yihWS2GCGTGATTTTAGCGCAGCGGG	YWDHRF GCGGTACGTTGCGCTCTCAT	YWDHRR ATCGCTCTCAATCGCCCCAA	yihWI156S C*A*ATCGCCCCAACGCTTGTTACCAGATAATCAGCACGAAAATCAGCCACAAAGGACGCCGCTGAAGGGCCAATGcTCCCGCTATTATG*A*G
R315S yihS + V314L yihS	yihSS1 CGGGATACGCGGGATCACCAG	yihSS2 GCAAAGGTCCGCAACAAGAGCT	YSHRF GCGCGGACGGGATTGTTTAT	YSHRR TGTAGAGCGCGTAGGCCGTA	yihS315S14L C*G*GACGGGATTGTTTATACCGTTGACTGGGAAGGAAAACCGGTGGTCCGCGAACGTtTAaGTTGGCCTATCGTCGAAGCAATGGGTAC*G*G
R315C yihS + V314L yihS	yihSS1 CGGGATACGCGGGATCACCAG	yihSS2 GCAAAGGTCCGCAACAAGAGCT	YSHRF GCGCGGACGGGATTGTTTAT	YSHRR TGTAGAGCGCGTAGGCCGTA	yihS315C14L C*G*GACGGGATTGTTTATACCGTTGACTGGGAAGGAAAACCGGTGGTCCGCGAACGTtTAtGTTGGCCTATCGTCGAAGCAATGGGTAC*G*G
N20Y rbsK	rbsKS1 GGCTGTATTCGCGCAGAATGATG	rbsKS2 CCGGGGAAAGGGCAGCATTAGC	RKHRF GAATATGCAAAACGCAGGCAGCC	RKHRR GGTTACGGTTTCGCCTGGAGTAGGAA	rbsK20Y C*C*GCCAAATGCAACCTGATAGTGGTTACCGGTTACGGTTTCGCCTGGAGTAGGAAAAGATTGAAGATaAAGAATGTGGTCAGCATTAA*T*G
IS2 (+) +5 bp coding (619‑623/993 nt) rbsR	rbsRS2 TGGACTGGGCTCCGTTCGAT	rbsRS3 GGTCGGCTGGGTTATCCGAT	RRHRF GCGCCTGCGGTTGGAAG	RRHRR CATAGCGTCAAACCCGCCGT	rbsRKO2 G*C*CGTTAAATTCAAAATCACCAGTGACTTCATAGCCATCAGGAATGTTGAGACCctattaCGCACGTTTCATCGCCGCCCGATAACCT*T*C
D82Y fucR	fucRS1 AGAAGGTGACACTCTCGATCCTGAA	fucRS2 TGCCGTGAAACCATTTTCAACCTCA	FDYHRF AGACAGTGGCGATCCCTTTCA	FDYHRR GGCTATCACCATCCCTTCTTCAATCC	fucD82Y A*C*AGTGGCGATCCCTTTCACATCAGGCTGAAAAGCCATTATGCGCATAAAGCAtATATCGCGCGCGAGGCGCTCGCGTGGATTGAAGA*A*G
S75R fucR	fucRS1 AGAAGGTGACACTCTCGATCCTGAA	fucRS2 TGCCGTGAAACCATTTTCAACCTCA	FDYHRF AGACAGTGGCGATCCCTTTCA	FDYHRR GGCTATCACCATCCCTTCTTCAATCC	fucS75R C*T*AAATATATCCACCGTCAAAATCAAGACAGTGGCGATCCCTTTCACATCAGGCTGAAAcGCCATTATGCGCATAAAGCAGATATCGC*G*C
*244C fucR	fucRS1 AGAAGGTGACACTCTCGATCCTGAA	fucRS2 TGCCGTGAAACCATTTTCAACCTCA	F244HRF ATCGGGCATCTGGATGAGGTAACG	F244HRR AAGGCCGGGGCGTCGTCTC	fuc244C A*G*GTAACGCACATTATTTCTGATGAGCGCCAGGTTGCAACTTCTTTGGTAACAGCCTGcCGGAAAGGGTAGCAGGCCGGAGACGACGC*C*C
A242T dmlA	dmlS1 CCACGTTTAGCGTTTGCTCC	dmlS2 AATACCGTTATGCGCTTGCTGG	DAHRF GGAGATCCGCTGGGACAAGCAG	DAHRR GGAAAGGATATCGCCAAACAAATTGGA	dmlA242T T*T*CTCTGCGCGCGTTTTGTGATGCAGCCGGAACGATTCGATGTGGTGGTGaCGTCCAATTTGTTTGGCGATATCCTTTCCGATCTTGG*C*C
C→T intergenic (‑50/‑53) dmlR ← / → dmlA	dmlS1 CCACGTTTAGCGTTTGCTCC	dmlS2 AATACCGTTATGCGCTTGCTGG	DPHRF CACCAGCATAAAGACGCGCAAATCAT	DPHRR CAAAATTGACAACATCACCATCCTATAA	dmlA53T T*C*AGCAGCGGTAAATTATTCATGATTCGTGTTTTATGTTTCACCAGTTACGGGGATTAATTCCTTTTCAGTTAATTATAGGATGGTGA*T*G
T→G intergenic (‑35/‑68) dmlR ← / → dmlA	dmlS1 CCACGTTTAGCGTTTGCTCC	dmlS2 AATACCGTTATGCGCTTGCTGG	DPHRF CACCAGCATAAAGACGCGCAAATCAT	DPHRR CAAAATTGACAACATCACCATCCTATAA	dmlA68G T*C*AGCAGCGGTAAATTATTCATGATTCGTGTTTTATGTTTCACCAGTTACGGGGATGAATTCCTTTTCAGTCAATTATAGGATGGTGA*T*G

## Sheet: Description
Dataset EV5: Primer sequences for pORTMAGE library constructions
pORTMAGE oligonucleotides, HRM PCR and sequencing primers
