# Supplementary material for: Enzyme promiscuity shapes adaptation to novel growth substrates
Source: Mol Syst Biol. 2019 Apr 8;15(4):e8462. doi: 10.15252/msb.20188462 (PMC6452873; doi:10.15252/msb.20188462)
Supplement: Supplementary file 7 — Model EV1 [file MSB-15-e8462-s007.zip]

Archive with 3 entries (2 files):
- Model_EV1.xml
- __MACOSX/
- __MACOSX/._Model_EV1.xml
