# Supplementary material for: Enzyme promiscuity shapes adaptation to novel growth substrates
Source: Mol Syst Biol. 2019 Apr 8;15(4):e8462. doi: 10.15252/msb.20188462 (PMC6452873; doi:10.15252/msb.20188462)
Supplement: Supplementary file 7 — Model EV1 [file MSB-15-e8462-s007.zip › Model_EV1.xml]

<?xml version='1.0' encoding='UTF-8'?>
<sbml xmlns:fbc="http://www.sbml.org/sbml/level3/version1/fbc/version2" level="3" sboTerm="SBO:0000624" version="1" xmlns="http://www.sbml.org/sbml/level3/version1/core" fbc:required="false">
  <model id="iJO1366" fbc:strict="true">
    <listOfUnitDefinitions>
      <unitDefinition id="mmol_per_gDW_per_hr">
        <listOfUnits>
          <unit exponent="1" kind="mole" multiplier="1" scale="-3" />
          <unit exponent="-1" kind="gram" multiplier="1" scale="0" />
          <unit exponent="-1" kind="second" multiplier="3600" scale="0" />
        </listOfUnits>
      </unitDefinition>
    </listOfUnitDefinitions>
    <fbc:listOfObjectives fbc:activeObjective="obj">
      <fbc:objective fbc:id="obj" fbc:type="maximize">
        <fbc:listOfFluxObjectives>
          <fbc:fluxObjective fbc:coefficient="1" fbc:reaction="R_BIOMASS_Ec_iJO1366_core_53p95M" />
        </fbc:listOfFluxObjectives>
      </fbc:objective>
    </fbc:listOfObjectives>
    <listOfParameters>
      <parameter constant="true" id="cobra_default_lb" sboTerm="SBO:0000626" units="mmol_per_gDW_per_hr" value="-1000" />
      <parameter constant="true" id="cobra_default_ub" sboTerm="SBO:0000626" units="mmol_per_gDW_per_hr" value="1000" />
      <parameter constant="true" id="cobra_0_bound" sboTerm="SBO:0000626" units="mmol_per_gDW_per_hr" value="0" />
      <parameter constant="true" id="R_EX_cbl1_e_lower_bound" sboTerm="SBO:0000625" units="mmol_per_gDW_per_hr" value="-0.01" />
      <parameter constant="true" id="R_EX_glc__D_e_lower_bound" sboTerm="SBO:0000625" units="mmol_per_gDW_per_hr" value="-10" />
      <parameter constant="true" id="R_ATPM_lower_bound" sboTerm="SBO:0000625" units="mmol_per_gDW_per_hr" value="3.15" />
    </listOfParameters>
    <listOfCompartments>
      <compartment constant="true" id="c" name="cytosol" />
      <compartment constant="true" id="p" name="periplasm" />
      <compartment constant="true" id="e" name="extracellular space" />
    </listOfCompartments>
    <listOfSpecies>
      <species boundaryCondition="false" compartment="c" constant="false" hasOnlySubstanceUnits="false" id="M_10fthf_c" name="10-Formyltetrahydrofolate" fbc:charge="-2" fbc:chemicalFormula="C20H21N7O7" />
      <species boundaryCondition="false" compartment="c" constant="false" hasOnlySubstanceUnits="false" id="M_12dgr120_c" name="1,2-Diacyl-sn-glycerol (didodecanoyl, n-C12:0)" fbc:charge="0" fbc:chemicalFormula="C27H52O5" />
      <species boundaryCondition="false" compartment="c" constant="false" hasOnlySubstanceUnits="false" id="M_12dgr140_c" name="1,2-Diacyl-sn-glycerol (ditetradecanoyl, n-C14:0)" fbc:charge="0" fbc:chemicalFormula="C31H60O5" />
      <species boundaryCondition="false" compartment="c" constant="false" hasOnlySubstanceUnits="false" id="M_12dgr141_c" name="1,2-Diacyl-sn-glycerol (ditetradec-7-enoyl, n-C14:1)" fbc:charge="0" fbc:chemicalFormula="C31H56O5" />
      <species boundaryCondition="false" compartment="c" constant="false" hasOnlySubstanceUnits="false" id="M_12dgr160_c" name="1,2-Diacyl-sn-glycerol (dihexadecanoyl, n-C16:0)" fbc:charge="0" fbc:chemicalFormula="C35H68O5" />
      <species boundaryCondition="false" compartment="c" constant="false" hasOnlySubstanceUnits="false" id="M_12dgr161_c" name="1,2-Diacyl-sn-glycerol (dihexadec-9-enoyl, n-C16:1)" fbc:charge="0" fbc:chemicalFormula="C35H64O5" />
      <species boundaryCondition="false" compartment="c" constant="false" hasOnlySubstanceUnits="false" id="M_12dgr180_c" name="1,2-Diacyl-sn-glycerol (dioctadecanoyl, n-C18:0)" fbc:charge="0" fbc:chemicalFormula="C39H76O5" />
      <species boundaryCondition="false" compartment="c" constant="false" hasOnlySubstanceUnits="false" id="M_12dgr181_c" name="1,2-Diacyl-sn-glycerol (dioctadec-11-enoyl, n-C18:1)" fbc:charge="0" fbc:chemicalFormula="C39H72O5" />
      <species boundaryCondition="false" compartment="c" constant="false" hasOnlySubstanceUnits="false" id="M_12ppd__R_c" name="(R)-Propane-1,2-diol" fbc:charge="0" fbc:chemicalFormula="C3H8O2" />
      <species boundaryCondition="false" compartment="c" constant="false" hasOnlySubstanceUnits="false" id="M_12ppd__S_c" name="(S)-Propane-1,2-diol" fbc:charge="0" fbc:chemicalFormula="C3H8O2" />
      <species boundaryCondition="false" compartment="c" constant="false" hasOnlySubstanceUnits="false" id="M_13dpg_c" name="3-Phospho-D-glyceroyl phosphate" fbc:charge="-4" fbc:chemicalFormula="C3H4O10P2" />
      <species boundaryCondition="false" compartment="c" constant="false" hasOnlySubstanceUnits="false" id="M_14dhncoa_c" name="1,4-dihydroxy-2-napthoyl-CoA" fbc:charge="-4" fbc:chemicalFormula="C32H38N7O19P3S" />
      <species boundaryCondition="false" compartment="c" constant="false" hasOnlySubstanceUnits="false" id="M_14glucan_c" name="1,4-alpha-D-glucan" fbc:charge="0" fbc:chemicalFormula="C36H62O31" />
      <species boundaryCondition="false" compartment="c" constant="false" hasOnlySubstanceUnits="false" id="M_15dap_c" name="1,5-Diaminopentane" fbc:charge="2" fbc:chemicalFormula="C5H16N2" />
      <species boundaryCondition="false" compartment="c" constant="false" hasOnlySubstanceUnits="false" id="M_1ddecg3p_c" name="1-dodecanoyl-sn-glycerol 3-phosphate" fbc:charge="-2" fbc:chemicalFormula="C15H29O7P1" />
      <species boundaryCondition="false" compartment="c" constant="false" hasOnlySubstanceUnits="false" id="M_1hdec9eg3p_c" name="1-hexadec-9-enoyl-sn-glycerol 3-phosphate" fbc:charge="-2" fbc:chemicalFormula="C19H35O7P1" />
      <species boundaryCondition="false" compartment="c" constant="false" hasOnlySubstanceUnits="false" id="M_1hdecg3p_c" name="1-hexadecanoyl-sn-glycerol 3-phosphate" fbc:charge="-2" fbc:chemicalFormula="C19H37O7P1" />
      <species boundaryCondition="false" compartment="c" constant="false" hasOnlySubstanceUnits="false" id="M_1odec11eg3p_c" name="1-octadec-11-enoyl-sn-glycerol 3-phosphate" fbc:charge="-2" fbc:chemicalFormula="C21H39O7P1" />
      <species boundaryCondition="false" compartment="c" constant="false" hasOnlySubstanceUnits="false" id="M_1odecg3p_c" name="1-octadecanoyl-sn-glycerol 3-phosphate" fbc:charge="-2" fbc:chemicalFormula="C21H41O7P1" />
      <species boundaryCondition="false" compartment="c" constant="false" hasOnlySubstanceUnits="false" id="M_1pyr5c_c" name="1-Pyrroline-5-carboxylate" fbc:charge="-1" fbc:chemicalFormula="C5H6NO2" />
      <species boundaryCondition="false" compartment="c" constant="false" hasOnlySubstanceUnits="false" id="M_1tdec7eg3p_c" name="1-tetradec-7-enoyl-sn-glycerol 3-phosphate" fbc:charge="-2" fbc:chemicalFormula="C17H31O7P1" />
      <species boundaryCondition="false" compartment="c" constant="false" hasOnlySubstanceUnits="false" id="M_1tdecg3p_c" name="1-tetradecanoyl-sn-glycerol 3-phosphate" fbc:charge="-2" fbc:chemicalFormula="C17H33O7P1" />
      <species boundaryCondition="false" compartment="c" constant="false" hasOnlySubstanceUnits="false" id="M_23dappa_c" name="2,3-diaminopropionate" fbc:charge="1" fbc:chemicalFormula="C3H9N2O2" />
      <species boundaryCondition="false" compartment="c" constant="false" hasOnlySubstanceUnits="false" id="M_23ddhb_c" name="2,3-Dihydro-2,3-dihydroxybenzoate" fbc:charge="-1" fbc:chemicalFormula="C7H7O4" />
      <species boundaryCondition="false" compartment="c" constant="false" hasOnlySubstanceUnits="false" id="M_23dhacoa_c" name="2,3-dehydroadipyl-CoA" fbc:charge="-5" fbc:chemicalFormula="C27H37N7O19P3S" />
      <species boundaryCondition="false" compartment="c" constant="false" hasOnlySubstanceUnits="false" id="M_23dhb_c" name="2,3-Dihydroxybenzoate" fbc:charge="-1" fbc:chemicalFormula="C7H5O4" />
      <species boundaryCondition="false" compartment="c" constant="false" hasOnlySubstanceUnits="false" id="M_23dhba_c" name="(2,3-Dihydroxybenzoyl)adenylate" fbc:charge="-1" fbc:chemicalFormula="C17H17N5O10P" />
      <species boundaryCondition="false" compartment="c" constant="false" hasOnlySubstanceUnits="false" id="M_23dhbzs_c" name="2,3-dihydroxybenzoylserine" fbc:charge="-1" fbc:chemicalFormula="C10H10NO6" />
      <species boundaryCondition="false" compartment="c" constant="false" hasOnlySubstanceUnits="false" id="M_23dhdp_c" name="2,3-Dihydrodipicolinate" fbc:charge="-2" fbc:chemicalFormula="C7H5NO4" />
      <species boundaryCondition="false" compartment="c" constant="false" hasOnlySubstanceUnits="false" id="M_23dhmb_c" name="(R)-2,3-Dihydroxy-3-methylbutanoate" fbc:charge="-1" fbc:chemicalFormula="C5H9O4" />
      <species boundaryCondition="false" compartment="c" constant="false" hasOnlySubstanceUnits="false" id="M_23dhmp_c" name="(R)-2,3-Dihydroxy-3-methylpentanoate" fbc:charge="-1" fbc:chemicalFormula="C6H11O4" />
      <species boundaryCondition="false" compartment="c" constant="false" hasOnlySubstanceUnits="false" id="M_23doguln_c" name="2,3-Dioxo-L-gulonate" fbc:charge="-1" fbc:chemicalFormula="C6H7O7" />
      <species boundaryCondition="false" compartment="c" constant="false" hasOnlySubstanceUnits="false" id="M_25aics_c" name="(S)-2-[5-Amino-1-(5-phospho-D-ribosyl)imidazole-4-carboxamido]succinate" fbc:charge="-4" fbc:chemicalFormula="C13H15N4O12P" />
      <species boundaryCondition="false" compartment="c" constant="false" hasOnlySubstanceUnits="false" id="M_25dkglcn_c" name="2,5-diketo-D-gluconate" fbc:charge="-1" fbc:chemicalFormula="C6H7O7" />
      <species boundaryCondition="false" compartment="c" constant="false" hasOnlySubstanceUnits="false" id="M_25drapp_c" name="2,5-Diamino-6-(ribosylamino)-4-(3H)-pyrimidinone 5'-phosphate" fbc:charge="-2" fbc:chemicalFormula="C9H14N5O8P" />
      <species boundaryCondition="false" compartment="c" constant="false" hasOnlySubstanceUnits="false" id="M_26dap_LL_c" name="LL-2,6-Diaminoheptanedioate" fbc:charge="0" fbc:chemicalFormula="C7H14N2O4" />
      <species boundaryCondition="false" compartment="c" constant="false" hasOnlySubstanceUnits="false" id="M_26dap__M_c" name="Meso-2,6-Diaminoheptanedioate" fbc:charge="0" fbc:chemicalFormula="C7H14N2O4" />
      <species boundaryCondition="false" compartment="c" constant="false" hasOnlySubstanceUnits="false" id="M_2agpe120_c" name="2-Acyl-sn-glycero-3-phosphoethanolamine (n-C12:0)" fbc:charge="0" fbc:chemicalFormula="C17H36NO7P1" />
      <species boundaryCondition="false" compartment="c" constant="false" hasOnlySubstanceUnits="false" id="M_2agpe140_c" name="2-Acyl-sn-glycero-3-phosphoethanolamine (n-C14:0)" fbc:charge="0" fbc:chemicalFormula="C19H40NO7P1" />
      <species boundaryCondition="false" compartment="c" constant="false" hasOnlySubstanceUnits="false" id="M_2agpe141_c" name="2-Acyl-sn-glycero-3-phosphoethanolamine (n-C14:1)" fbc:charge="0" fbc:chemicalFormula="C19H38NO7P1" />
      <species boundaryCondition="false" compartment="c" constant="false" hasOnlySubstanceUnits="false" id="M_2agpe160_c" name="2-Acyl-sn-glycero-3-phosphoethanolamine (n-C16:0)" fbc:charge="0" fbc:chemicalFormula="C21H44NO7P1" />
      <species boundaryCondition="false" compartment="c" constant="false" hasOnlySubstanceUnits="false" id="M_2agpe161_c" name="2-Acyl-sn-glycero-3-phosphoethanolamine (n-C16:1)" fbc:charge="0" fbc:chemicalFormula="C21H42NO7P1" />
      <species boundaryCondition="false" compartment="c" constant="false" hasOnlySubstanceUnits="false" id="M_2agpe180_c" name="2-Acyl-sn-glycero-3-phosphoethanolamine (n-C18:0)" fbc:charge="0" fbc:chemicalFormula="C23H48NO7P1" />
      <species boundaryCondition="false" compartment="c" constant="false" hasOnlySubstanceUnits="false" id="M_2agpe181_c" name="2-Acyl-sn-glycero-3-phosphoethanolamine (n-C18:1)" fbc:charge="0" fbc:chemicalFormula="C23H46NO7P1" />
      <species boundaryCondition="false" compartment="c" constant="false" hasOnlySubstanceUnits="false" id="M_2agpg120_c" name="2-Acyl-sn-glycero-3-phosphoglycerol (n-C12:0)" fbc:charge="-1" fbc:chemicalFormula="C18H36O9P1" />
      <species boundaryCondition="false" compartment="c" constant="false" hasOnlySubstanceUnits="false" id="M_2agpg140_c" name="2-Acyl-sn-glycero-3-phosphoglycerol (n-C14:0)" fbc:charge="-1" fbc:chemicalFormula="C20H40O9P1" />
      <species boundaryCondition="false" compartment="c" constant="false" hasOnlySubstanceUnits="false" id="M_2agpg141_c" name="2-Acyl-sn-glycero-3-phosphoglycerol (n-C14:1)" fbc:charge="-1" fbc:chemicalFormula="C20H38O9P1" />
      <species boundaryCondition="false" compartment="c" constant="false" hasOnlySubstanceUnits="false" id="M_2agpg160_c" name="2-Acyl-sn-glycero-3-phosphoglycerol (n-C16:0)" fbc:charge="-1" fbc:chemicalFormula="C22H44O9P1" />
      <species boundaryCondition="false" compartment="c" constant="false" hasOnlySubstanceUnits="false" id="M_2agpg161_c" name="2-Acyl-sn-glycero-3-phosphoglycerol (n-C16:1)" fbc:charge="-1" fbc:chemicalFormula="C22H42O9P1" />
      <species boundaryCondition="false" compartment="c" constant="false" hasOnlySubstanceUnits="false" id="M_2agpg180_c" name="2-Acyl-sn-glycero-3-phosphoglycerol (n-C18:0)" fbc:charge="-1" fbc:chemicalFormula="C24H48O9P1" />
      <species boundaryCondition="false" compartment="c" constant="false" hasOnlySubstanceUnits="false" id="M_2agpg181_c" name="2-Acyl-sn-glycero-3-phosphoglycerol (n-C18:1)" fbc:charge="-1" fbc:chemicalFormula="C24H46O9P1" />
      <species boundaryCondition="false" compartment="c" constant="false" hasOnlySubstanceUnits="false" id="M_2ahbut_c" name="(S)-2-Aceto-2-hydroxybutanoate" fbc:charge="-1" fbc:chemicalFormula="C6H9O4" />
      <species boundaryCondition="false" compartment="c" constant="false" hasOnlySubstanceUnits="false" id="M_2amsa_c" name="2-Aminomalonate semialdehyde" fbc:charge="0" fbc:chemicalFormula="C3H5NO3" />
      <species boundaryCondition="false" compartment="c" constant="false" hasOnlySubstanceUnits="false" id="M_2aobut_c" name="L-2-Amino-3-oxobutanoate" fbc:charge="0" fbc:chemicalFormula="C4H7NO3" />
      <species boundaryCondition="false" compartment="c" constant="false" hasOnlySubstanceUnits="false" id="M_2cpr5p_c" name="1-(2-Carboxyphenylamino)-1-deoxy-D-ribulose 5-phosphate" fbc:charge="-3" fbc:chemicalFormula="C12H13NO9P" />
      <species boundaryCondition="false" compartment="c" constant="false" hasOnlySubstanceUnits="false" id="M_2dda7p_c" name="2-Dehydro-3-deoxy-D-arabino-heptonate 7-phosphate" fbc:charge="-3" fbc:chemicalFormula="C7H10O10P" />
      <species boundaryCondition="false" compartment="c" constant="false" hasOnlySubstanceUnits="false" id="M_2ddecg3p_c" name="2-dodecanoyl-sn-glycerol 3-phosphate" fbc:charge="-1" fbc:chemicalFormula="C15H30O7P1" />
      <species boundaryCondition="false" compartment="c" constant="false" hasOnlySubstanceUnits="false" id="M_2ddg6p_c" name="2-Dehydro-3-deoxy-D-gluconate 6-phosphate" fbc:charge="-3" fbc:chemicalFormula="C6H8O9P" />
      <species boundaryCondition="false" compartment="c" constant="false" hasOnlySubstanceUnits="false" id="M_2ddglcn_c" name="2-Dehydro-3-deoxy-D-gluconate" fbc:charge="-1" fbc:chemicalFormula="C6H9O6" />
      <species boundaryCondition="false" compartment="c" constant="false" hasOnlySubstanceUnits="false" id="M_2dh3dgal_c" name="2-Dehydro-3-deoxy-D-galactonate" fbc:charge="-1" fbc:chemicalFormula="C6H9O6" />
      <species boundaryCondition="false" compartment="c" constant="false" hasOnlySubstanceUnits="false" id="M_2dh3dgal6p_c" name="2-Dehydro-3-deoxy-D-galactonate 6-phosphate" fbc:charge="-3" fbc:chemicalFormula="C6H8O9P" />
      <species boundaryCondition="false" compartment="c" constant="false" hasOnlySubstanceUnits="false" id="M_2dhguln_c" name="2-Dehydro-L-gulonate" fbc:charge="-1" fbc:chemicalFormula="C6H9O7" />
      <species boundaryCondition="false" compartment="c" constant="false" hasOnlySubstanceUnits="false" id="M_2dhp_c" name="2-Dehydropantoate" fbc:charge="-1" fbc:chemicalFormula="C6H9O4" />
      <species boundaryCondition="false" compartment="c" constant="false" hasOnlySubstanceUnits="false" id="M_2dmmq8_c" name="2-Demethylmenaquinone 8" fbc:charge="0" fbc:chemicalFormula="C50H70O2" />
      <species boundaryCondition="false" compartment="c" constant="false" hasOnlySubstanceUnits="false" id="M_2dmmql8_c" name="2-Demethylmenaquinol 8" fbc:charge="0" fbc:chemicalFormula="C50H72O2" />
      <species boundaryCondition="false" compartment="c" constant="false" hasOnlySubstanceUnits="false" id="M_2dr1p_c" name="2-Deoxy-D-ribose 1-phosphate" fbc:charge="-2" fbc:chemicalFormula="C5H9O7P" />
      <species boundaryCondition="false" compartment="c" constant="false" hasOnlySubstanceUnits="false" id="M_2dr5p_c" name="2-Deoxy-D-ribose 5-phosphate" fbc:charge="-2" fbc:chemicalFormula="C5H9O7P" />
      <species boundaryCondition="false" compartment="c" constant="false" hasOnlySubstanceUnits="false" id="M_2fe1s_c" name="[2Fe-1S] desulfurated iron-sulfur cluster" fbc:charge="2" fbc:chemicalFormula="SFe2" />
      <species boundaryCondition="false" compartment="c" constant="false" hasOnlySubstanceUnits="false" id="M_2fe2s_c" name="[2Fe-2S] iron-sulfur cluster" fbc:charge="2" fbc:chemicalFormula="S2Fe2" />
      <species boundaryCondition="false" compartment="c" constant="false" hasOnlySubstanceUnits="false" id="M_2h3oppan_c" name="2-Hydroxy-3-oxopropanoate" fbc:charge="-1" fbc:chemicalFormula="C3H3O4" />
      <species boundaryCondition="false" compartment="c" constant="false" hasOnlySubstanceUnits="false" id="M_2hdec9eg3p_c" name="2-hexadec-9-enoyl-sn-glycerol 3-phosphate" fbc:charge="-1" fbc:chemicalFormula="C19H36O7P1" />
      <species boundaryCondition="false" compartment="c" constant="false" hasOnlySubstanceUnits="false" id="M_2hdecg3p_c" name="2-hexadecanoyl-sn-glycerol 3-phosphate" fbc:charge="-1" fbc:chemicalFormula="C19H38O7P1" />
      <species boundaryCondition="false" compartment="c" constant="false" hasOnlySubstanceUnits="false" id="M_2ippm_c" name="2-Isopropylmaleate" fbc:charge="-2" fbc:chemicalFormula="C7H8O4" />
      <species boundaryCondition="false" compartment="c" constant="false" hasOnlySubstanceUnits="false" id="M_2mahmp_c" name="2-Methyl-4-amino-5-hydroxymethylpyrimidine diphosphate" fbc:charge="-3" fbc:chemicalFormula="C6H8N3O7P2" />
      <species boundaryCondition="false" compartment="c" constant="false" hasOnlySubstanceUnits="false" id="M_2mcacn_c" name="Cis-2-Methylaconitate" fbc:charge="-3" fbc:chemicalFormula="C7H5O6" />
      <species boundaryCondition="false" compartment="c" constant="false" hasOnlySubstanceUnits="false" id="M_2mcit_c" name="2-Methylcitrate" fbc:charge="-3" fbc:chemicalFormula="C7H7O7" />
      <species boundaryCondition="false" compartment="c" constant="false" hasOnlySubstanceUnits="false" id="M_2me4p_c" name="2-C-methyl-D-erythritol 4-phosphate" fbc:charge="-2" fbc:chemicalFormula="C5H11O7P" />
      <species boundaryCondition="false" compartment="c" constant="false" hasOnlySubstanceUnits="false" id="M_2mecdp_c" name="2-C-methyl-D-erythritol 2,4-cyclodiphosphate" fbc:charge="-2" fbc:chemicalFormula="C5H10O9P2" />
      <species boundaryCondition="false" compartment="c" constant="false" hasOnlySubstanceUnits="false" id="M_2obut_c" name="2-Oxobutanoate" fbc:charge="-1" fbc:chemicalFormula="C4H5O3" />
      <species boundaryCondition="false" compartment="c" constant="false" hasOnlySubstanceUnits="false" id="M_2odec11eg3p_c" name="2-octadec-11-enoyl-sn-glycerol 3-phosphate" fbc:charge="-1" fbc:chemicalFormula="C21H40O7P1" />
      <species boundaryCondition="false" compartment="c" constant="false" hasOnlySubstanceUnits="false" id="M_2odecg3p_c" name="2-octadecanoyl-sn-glycerol 3-phosphate" fbc:charge="-1" fbc:chemicalFormula="C21H42O7P1" />
      <species boundaryCondition="false" compartment="c" constant="false" hasOnlySubstanceUnits="false" id="M_2ohph_c" name="2-Octaprenyl-6-hydroxyphenol" fbc:charge="0" fbc:chemicalFormula="C46H70O2" />
      <species boundaryCondition="false" compartment="c" constant="false" hasOnlySubstanceUnits="false" id="M_2ombzl_c" name="2-Octaprenyl-6-methoxy-1,4-benzoquinol" fbc:charge="0" fbc:chemicalFormula="C47H72O3" />
      <species boundaryCondition="false" compartment="c" constant="false" hasOnlySubstanceUnits="false" id="M_2omhmbl_c" name="2-Octaprenyl-3-methyl-5-hydroxy-6-methoxy-1,4-benzoquinol" fbc:charge="0" fbc:chemicalFormula="C48H74O4" />
      <species boundaryCondition="false" compartment="c" constant="false" hasOnlySubstanceUnits="false" id="M_2ommbl_c" name="2-Octaprenyl-3-methyl-6-methoxy- 1,4-benzoquinol" fbc:charge="0" fbc:chemicalFormula="C48H74O3" />
      <species boundaryCondition="false" compartment="c" constant="false" hasOnlySubstanceUnits="false" id="M_2omph_c" name="2-Octaprenyl-6-methoxyphenol" fbc:charge="0" fbc:chemicalFormula="C47H72O2" />
      <species boundaryCondition="false" compartment="c" constant="false" hasOnlySubstanceUnits="false" id="M_2oph_c" name="2-Octaprenylphenol" fbc:charge="0" fbc:chemicalFormula="C46H70O" />
      <species boundaryCondition="false" compartment="c" constant="false" hasOnlySubstanceUnits="false" id="M_2oxpaccoa_c" name="2-oxepin-2(3H)-ylideneacetyl-CoA" fbc:charge="-4" fbc:chemicalFormula="C29H38N7O18P3S" />
      <species boundaryCondition="false" compartment="c" constant="false" hasOnlySubstanceUnits="false" id="M_2p4c2me_c" name="2-phospho-4-(cytidine 5'-diphospho)-2-C-methyl-D-erythritol" fbc:charge="-4" fbc:chemicalFormula="C14H22N3O17P3" />
      <species boundaryCondition="false" compartment="c" constant="false" hasOnlySubstanceUnits="false" id="M_2pg_c" name="D-Glycerate 2-phosphate" fbc:charge="-3" fbc:chemicalFormula="C3H4O7P" />
      <species boundaryCondition="false" compartment="c" constant="false" hasOnlySubstanceUnits="false" id="M_2pglyc_c" name="2-Phosphoglycolate" fbc:charge="-3" fbc:chemicalFormula="C2H2O6P" />
      <species boundaryCondition="false" compartment="c" constant="false" hasOnlySubstanceUnits="false" id="M_2sephchc_c" name="2-succinyl-5-enolpyruvyl-6-hydroxy-3-cyclohexene-1-carboxylate" fbc:charge="-3" fbc:chemicalFormula="C14H13O9" />
      <species boundaryCondition="false" compartment="c" constant="false" hasOnlySubstanceUnits="false" id="M_2shchc_c" name="2-Succinyl-6-hydroxy-2,4-cyclohexadiene-1-carboxylate" fbc:charge="-2" fbc:chemicalFormula="C11H10O6" />
      <species boundaryCondition="false" compartment="c" constant="false" hasOnlySubstanceUnits="false" id="M_2tdec7eg3p_c" name="2-tetradec-7-enoyl-sn-glycerol 3-phosphate" fbc:charge="-1" fbc:chemicalFormula="C17H32O7P1" />
      <species boundaryCondition="false" compartment="c" constant="false" hasOnlySubstanceUnits="false" id="M_2tdecg3p_c" name="2-tetradecanoyl-sn-glycerol 3-phosphate" fbc:charge="-1" fbc:chemicalFormula="C17H34O7P1" />
      <species boundaryCondition="false" compartment="c" constant="false" hasOnlySubstanceUnits="false" id="M_2tpr3dpcoa_c" name="2'-(5''-triphosphoribosyl)-3'-dephospho-CoA" fbc:charge="-6" fbc:chemicalFormula="C26H40N7O26P5S" />
      <species boundaryCondition="false" compartment="c" constant="false" hasOnlySubstanceUnits="false" id="M_34hpp_c" name="3-(4-Hydroxyphenyl)pyruvate" fbc:charge="-1" fbc:chemicalFormula="C9H7O4" />
      <species boundaryCondition="false" compartment="c" constant="false" hasOnlySubstanceUnits="false" id="M_35cgmp_c" name="3',5'-Cyclic GMP" fbc:charge="-1" fbc:chemicalFormula="C10H11N5O7P" />
      <species boundaryCondition="false" compartment="c" constant="false" hasOnlySubstanceUnits="false" id="M_3amac_c" name="3-Aminoacrylate" fbc:charge="-1" fbc:chemicalFormula="C3H4NO2" />
      <species boundaryCondition="false" compartment="c" constant="false" hasOnlySubstanceUnits="false" id="M_3c2hmp_c" name="3-Carboxy-2-hydroxy-4-methylpentanoate" fbc:charge="-2" fbc:chemicalFormula="C7H10O5" />
      <species boundaryCondition="false" compartment="c" constant="false" hasOnlySubstanceUnits="false" id="M_3c3hmp_c" name="3-Carboxy-3-hydroxy-4-methylpentanoate" fbc:charge="-2" fbc:chemicalFormula="C7H10O5" />
      <species boundaryCondition="false" compartment="c" constant="false" hasOnlySubstanceUnits="false" id="M_3c4mop_c" name="3-Carboxy-4-methyl-2-oxopentanoate" fbc:charge="-2" fbc:chemicalFormula="C7H8O5" />
      <species boundaryCondition="false" compartment="c" constant="false" hasOnlySubstanceUnits="false" id="M_3dhguln_c" name="3-Dehydro-L-gulonate" fbc:charge="-1" fbc:chemicalFormula="C6H9O7" />
      <species boundaryCondition="false" compartment="c" constant="false" hasOnlySubstanceUnits="false" id="M_3dhgulnp_c" name="3-keto-L-gulonate-6-phosphate" fbc:charge="-3" fbc:chemicalFormula="C6H8O10P" />
      <species boundaryCondition="false" compartment="c" constant="false" hasOnlySubstanceUnits="false" id="M_3dhq_c" name="3-Dehydroquinate" fbc:charge="-1" fbc:chemicalFormula="C7H9O6" />
      <species boundaryCondition="false" compartment="c" constant="false" hasOnlySubstanceUnits="false" id="M_3dhsk_c" name="3-Dehydroshikimate" fbc:charge="-1" fbc:chemicalFormula="C7H7O5" />
      <species boundaryCondition="false" compartment="c" constant="false" hasOnlySubstanceUnits="false" id="M_3fe4s_c" name="[3Fe-4S] damaged iron-sulfur cluster" fbc:charge="0" fbc:chemicalFormula="S4Fe3" />
      <species boundaryCondition="false" compartment="c" constant="false" hasOnlySubstanceUnits="false" id="M_3haACP_c" name="(3R)-3-Hydroxyacyl-[acyl-carrier protein]" fbc:charge="-1" fbc:chemicalFormula="C15H27N2O9PRS" />
      <species boundaryCondition="false" compartment="c" constant="false" hasOnlySubstanceUnits="false" id="M_3hadpcoa_c" name="(3S)-3-Hydroxyadipyl-CoA" fbc:charge="-5" fbc:chemicalFormula="C27H39N7O20P3S" />
      <species boundaryCondition="false" compartment="c" constant="false" hasOnlySubstanceUnits="false" id="M_3hbcoa_c" name="(S)-3-Hydroxybutanoyl-CoA" fbc:charge="-4" fbc:chemicalFormula="C25H38N7O18P3S" />
      <species boundaryCondition="false" compartment="c" constant="false" hasOnlySubstanceUnits="false" id="M_3hcddec5eACP_c" name="(R)-3-hydroxy-cis-dodec-5-enoyl-[acyl-carrier protein]" fbc:charge="-1" fbc:chemicalFormula="C23H41N2O9PRS" />
      <species boundaryCondition="false" compartment="c" constant="false" hasOnlySubstanceUnits="false" id="M_3hcinnm_c" name="3-hydroxycinnamic acid" fbc:charge="-1" fbc:chemicalFormula="C9H7O3" />
      <species boundaryCondition="false" compartment="c" constant="false" hasOnlySubstanceUnits="false" id="M_3hcmrs7eACP_c" name="(R)-3-hydroxy-cis-myristol-7-eoyl-[acyl-carrier protein]" fbc:charge="-1" fbc:chemicalFormula="C25H45N2O9PRS" />
      <species boundaryCondition="false" compartment="c" constant="false" hasOnlySubstanceUnits="false" id="M_3hcpalm9eACP_c" name="(R)-3-hydroxy-cis-palm-9-eoyl-[acyl-carrier protein]" fbc:charge="-1" fbc:chemicalFormula="C27H49N2O9PRS" />
      <species boundaryCondition="false" compartment="c" constant="false" hasOnlySubstanceUnits="false" id="M_3hcvac11eACP_c" name="(R)-3-hydroxy-cis-vacc-11-enoyl-[acyl-carrier protein]" fbc:charge="-1" fbc:chemicalFormula="C29H53N2O9PRS" />
      <species boundaryCondition="false" compartment="c" constant="false" hasOnlySubstanceUnits="false" id="M_3hdcoa_c" name="(S)-3-Hydroxydecanoyl-CoA" fbc:charge="-4" fbc:chemicalFormula="C31H50N7O18P3S" />
      <species boundaryCondition="false" compartment="c" constant="false" hasOnlySubstanceUnits="false" id="M_3hddcoa_c" name="(S)-3-Hydroxydodecanoyl-CoA" fbc:charge="-4" fbc:chemicalFormula="C33H54N7O18P3S" />
      <species boundaryCondition="false" compartment="c" constant="false" hasOnlySubstanceUnits="false" id="M_3hddecACP_c" name="(R)-3-Hydroxydodecanoyl-[acyl-carrier protein]" fbc:charge="-1" fbc:chemicalFormula="C23H43N2O9PRS" />
      <species boundaryCondition="false" compartment="c" constant="false" hasOnlySubstanceUnits="false" id="M_3hdecACP_c" name="(R)-3-Hydroxydecanoyl-[acyl-carrier protein]" fbc:charge="-1" fbc:chemicalFormula="C21H39N2O9PRS" />
      <species boundaryCondition="false" compartment="c" constant="false" hasOnlySubstanceUnits="false" id="M_3hhcoa_c" name="(S)-3-Hydroxyhexanoyl-CoA" fbc:charge="-4" fbc:chemicalFormula="C27H42N7O18P3S" />
      <species boundaryCondition="false" compartment="c" constant="false" hasOnlySubstanceUnits="false" id="M_3hhdcoa_c" name="(S)-3-Hydroxyhexadecanoyl-CoA" fbc:charge="-4" fbc:chemicalFormula="C37H62N7O18P3S" />
      <species boundaryCondition="false" compartment="c" constant="false" hasOnlySubstanceUnits="false" id="M_3hhexACP_c" name="(R)-3-Hydroxyhexanoyl-[acyl-carrier protein]" fbc:charge="-1" fbc:chemicalFormula="C17H31N2O9PRS" />
      <species boundaryCondition="false" compartment="c" constant="false" hasOnlySubstanceUnits="false" id="M_3hmrsACP_c" name="(R)-3-Hydroxytetradecanoyl-[acyl-carrier protein]" fbc:charge="-1" fbc:chemicalFormula="C25H47N2O9PRS" />
      <species boundaryCondition="false" compartment="c" constant="false" hasOnlySubstanceUnits="false" id="M_3hocoa_c" name="(S)-3-Hydroxyoctanoyl-CoA" fbc:charge="-4" fbc:chemicalFormula="C29H46N7O18P3S" />
      <species boundaryCondition="false" compartment="c" constant="false" hasOnlySubstanceUnits="false" id="M_3hoctACP_c" name="(R)-3-Hydroxyoctanoyl-[acyl-carrier protein]" fbc:charge="-1" fbc:chemicalFormula="C19H35N2O9PRS" />
      <species boundaryCondition="false" compartment="c" constant="false" hasOnlySubstanceUnits="false" id="M_3hoctaACP_c" name="(R)-3-Hydroxyoctadecanoyl-[acyl-carrier protein]" fbc:charge="-1" fbc:chemicalFormula="C29H55N2O9PRS" />
      <species boundaryCondition="false" compartment="c" constant="false" hasOnlySubstanceUnits="false" id="M_3hodcoa_c" name="(S)-3-Hydroxyoctadecanoyl-CoA" fbc:charge="-4" fbc:chemicalFormula="C39H66N7O18P3S" />
      <species boundaryCondition="false" compartment="c" constant="false" hasOnlySubstanceUnits="false" id="M_3hpalmACP_c" name="R-3-hydroxypalmitoyl-[acyl-carrier protein]" fbc:charge="-1" fbc:chemicalFormula="C27H51N2O9PRS" />
      <species boundaryCondition="false" compartment="c" constant="false" hasOnlySubstanceUnits="false" id="M_3hpp_c" name="3-Hydroxypropanoate" fbc:charge="-1" fbc:chemicalFormula="C3H5O3" />
      <species boundaryCondition="false" compartment="c" constant="false" hasOnlySubstanceUnits="false" id="M_3hpppn_c" name="3-(3-hydroxy-phenyl)propionate" fbc:charge="-1" fbc:chemicalFormula="C9H9O3" />
      <species boundaryCondition="false" compartment="c" constant="false" hasOnlySubstanceUnits="false" id="M_3htdcoa_c" name="(S)-3-Hydroxytetradecanoyl-CoA" fbc:charge="-4" fbc:chemicalFormula="C35H58N7O18P3S" />
      <species boundaryCondition="false" compartment="c" constant="false" hasOnlySubstanceUnits="false" id="M_3ig3p_c" name="C'-(3-Indolyl)-glycerol 3-phosphate" fbc:charge="-2" fbc:chemicalFormula="C11H12NO6P" />
      <species boundaryCondition="false" compartment="c" constant="false" hasOnlySubstanceUnits="false" id="M_3mob_c" name="3-Methyl-2-oxobutanoate" fbc:charge="-1" fbc:chemicalFormula="C5H7O3" />
      <species boundaryCondition="false" compartment="c" constant="false" hasOnlySubstanceUnits="false" id="M_3mop_c" name="(S)-3-Methyl-2-oxopentanoate" fbc:charge="-1" fbc:chemicalFormula="C6H9O3" />
      <species boundaryCondition="false" compartment="c" constant="false" hasOnlySubstanceUnits="false" id="M_3ocddec5eACP_c" name="3-oxo-cis-dodec-5-enoyl-[acyl-carrier protein]" fbc:charge="-1" fbc:chemicalFormula="C23H39N2O9PRS" />
      <species boundaryCondition="false" compartment="c" constant="false" hasOnlySubstanceUnits="false" id="M_3ocmrs7eACP_c" name="3-oxo-cis-myristol-7-eoyl-[acyl-carrier protein]" fbc:charge="-1" fbc:chemicalFormula="C25H43N2O9PRS" />
      <species boundaryCondition="false" compartment="c" constant="false" hasOnlySubstanceUnits="false" id="M_3ocpalm9eACP_c" name="3-oxo-cis-palm-9-eoyl-[acyl-carrier protein]" fbc:charge="-1" fbc:chemicalFormula="C27H47N2O9PRS" />
      <species boundaryCondition="false" compartment="c" constant="false" hasOnlySubstanceUnits="false" id="M_3ocvac11eACP_c" name="3-oxo-cis-vacc-11-enoyl-[acyl-carrier protein]" fbc:charge="-1" fbc:chemicalFormula="C29H51N2O9PRS" />
      <species boundaryCondition="false" compartment="c" constant="false" hasOnlySubstanceUnits="false" id="M_3odcoa_c" name="3-Oxodecanoyl-CoA" fbc:charge="-4" fbc:chemicalFormula="C31H48N7O18P3S" />
      <species boundaryCondition="false" compartment="c" constant="false" hasOnlySubstanceUnits="false" id="M_3oddcoa_c" name="3-Oxododecanoyl-CoA" fbc:charge="-4" fbc:chemicalFormula="C33H52N7O18P3S" />
      <species boundaryCondition="false" compartment="c" constant="false" hasOnlySubstanceUnits="false" id="M_3oddecACP_c" name="3-Oxododecanoyl-[acyl-carrier protein]" fbc:charge="-1" fbc:chemicalFormula="C23H41N2O9PRS" />
      <species boundaryCondition="false" compartment="c" constant="false" hasOnlySubstanceUnits="false" id="M_3odecACP_c" name="3-Oxodecanoyl-[acyl-carrier protein]" fbc:charge="-1" fbc:chemicalFormula="C21H37N2O9PRS" />
      <species boundaryCondition="false" compartment="c" constant="false" hasOnlySubstanceUnits="false" id="M_3ohcoa_c" name="3-Oxohexanoyl-CoA" fbc:charge="-4" fbc:chemicalFormula="C27H40N7O18P3S" />
      <species boundaryCondition="false" compartment="c" constant="false" hasOnlySubstanceUnits="false" id="M_3ohdcoa_c" name="3-Oxohexadecanoyl-CoA" fbc:charge="-4" fbc:chemicalFormula="C37H60N7O18P3S" />
      <species boundaryCondition="false" compartment="c" constant="false" hasOnlySubstanceUnits="false" id="M_3ohexACP_c" name="3-Oxohexanoyl-[acyl-carrier protein]" fbc:charge="-1" fbc:chemicalFormula="C17H29N2O9PRS" />
      <species boundaryCondition="false" compartment="c" constant="false" hasOnlySubstanceUnits="false" id="M_3omrsACP_c" name="3-Oxotetradecanoyl-[acyl-carrier protein]" fbc:charge="-1" fbc:chemicalFormula="C25H45N2O9PRS" />
      <species boundaryCondition="false" compartment="c" constant="false" hasOnlySubstanceUnits="false" id="M_3oocoa_c" name="3-Oxooctanoyl-CoA" fbc:charge="-4" fbc:chemicalFormula="C29H44N7O18P3S" />
      <species boundaryCondition="false" compartment="c" constant="false" hasOnlySubstanceUnits="false" id="M_3ooctACP_c" name="3-Oxooctanoyl-[acyl-carrier protein]" fbc:charge="-1" fbc:chemicalFormula="C19H33N2O9PRS" />
      <species boundaryCondition="false" compartment="c" constant="false" hasOnlySubstanceUnits="false" id="M_3ooctdACP_c" name="3-Oxooctadecanoyl-[acyl-carrier protein]" fbc:charge="-1" fbc:chemicalFormula="C29H53N2O9PRS" />
      <species boundaryCondition="false" compartment="c" constant="false" hasOnlySubstanceUnits="false" id="M_3oodcoa_c" name="3-Oxooctadecanoyl-CoA" fbc:charge="-4" fbc:chemicalFormula="C39H64N7O18P3S" />
      <species boundaryCondition="false" compartment="c" constant="false" hasOnlySubstanceUnits="false" id="M_3opalmACP_c" name="3-Oxohexadecanoyl-[acyl-carrier protein]" fbc:charge="-1" fbc:chemicalFormula="C27H49N2O9PRS" />
      <species boundaryCondition="false" compartment="c" constant="false" hasOnlySubstanceUnits="false" id="M_3ophb_c" name="3-Octaprenyl-4-hydroxybenzoate" fbc:charge="-1" fbc:chemicalFormula="C47H69O3" />
      <species boundaryCondition="false" compartment="c" constant="false" hasOnlySubstanceUnits="false" id="M_3otdcoa_c" name="3-Oxotetradecanoyl-CoA" fbc:charge="-4" fbc:chemicalFormula="C35H56N7O18P3S" />
      <species boundaryCondition="false" compartment="c" constant="false" hasOnlySubstanceUnits="false" id="M_3oxdhscoa_c" name="3-oxo-5,6-dehydrosuberyl-CoA" fbc:charge="-5" fbc:chemicalFormula="C29H39N7O20P3S" />
      <species boundaryCondition="false" compartment="c" constant="false" hasOnlySubstanceUnits="false" id="M_3pg_c" name="3-Phospho-D-glycerate" fbc:charge="-3" fbc:chemicalFormula="C3H4O7P" />
      <species boundaryCondition="false" compartment="c" constant="false" hasOnlySubstanceUnits="false" id="M_3php_c" name="3-Phosphohydroxypyruvate" fbc:charge="-3" fbc:chemicalFormula="C3H2O7P" />
      <species boundaryCondition="false" compartment="c" constant="false" hasOnlySubstanceUnits="false" id="M_3psme_c" name="5-O-(1-Carboxyvinyl)-3-phosphoshikimate" fbc:charge="-4" fbc:chemicalFormula="C10H9O10P" />
      <species boundaryCondition="false" compartment="c" constant="false" hasOnlySubstanceUnits="false" id="M_3sala_c" name="3-Sulfino-L-alanine" fbc:charge="-2" fbc:chemicalFormula="C3H5NO4S" />
      <species boundaryCondition="false" compartment="c" constant="false" hasOnlySubstanceUnits="false" id="M_4abut_c" name="4-Aminobutanoate" fbc:charge="0" fbc:chemicalFormula="C4H9NO2" />
      <species boundaryCondition="false" compartment="c" constant="false" hasOnlySubstanceUnits="false" id="M_4abutn_c" name="4-Aminobutanal" fbc:charge="1" fbc:chemicalFormula="C4H10NO" />
      <species boundaryCondition="false" compartment="c" constant="false" hasOnlySubstanceUnits="false" id="M_4abz_c" name="4-Aminobenzoate" fbc:charge="-1" fbc:chemicalFormula="C7H6NO2" />
      <species boundaryCondition="false" compartment="c" constant="false" hasOnlySubstanceUnits="false" id="M_4adcho_c" name="4-amino-4-deoxychorismate" fbc:charge="-1" fbc:chemicalFormula="C10H10NO5" />
      <species boundaryCondition="false" compartment="c" constant="false" hasOnlySubstanceUnits="false" id="M_4ahmmp_c" name="4-Amino-5-hydroxymethyl-2-methylpyrimidine" fbc:charge="0" fbc:chemicalFormula="C6H9N3O" />
      <species boundaryCondition="false" compartment="c" constant="false" hasOnlySubstanceUnits="false" id="M_4ampm_c" name="4-Amino-2-methyl-5-phosphomethylpyrimidine" fbc:charge="-2" fbc:chemicalFormula="C6H8N3O4P" />
      <species boundaryCondition="false" compartment="c" constant="false" hasOnlySubstanceUnits="false" id="M_4c2me_c" name="4-(cytidine 5'-diphospho)-2-C-methyl-D-erythritol" fbc:charge="-2" fbc:chemicalFormula="C14H23N3O14P2" />
      <species boundaryCondition="false" compartment="c" constant="false" hasOnlySubstanceUnits="false" id="M_4crsol_c" name="P-Cresol" fbc:charge="0" fbc:chemicalFormula="C7H8O" />
      <species boundaryCondition="false" compartment="c" constant="false" hasOnlySubstanceUnits="false" id="M_4fe4s_c" name="[4Fe-4S] iron-sulfur cluster" fbc:charge="2" fbc:chemicalFormula="S4Fe4" />
      <species boundaryCondition="false" compartment="c" constant="false" hasOnlySubstanceUnits="false" id="M_4h2opntn_c" name="4-Hydroxy-2-oxopentanoate" fbc:charge="-1" fbc:chemicalFormula="C5H7O4" />
      <species boundaryCondition="false" compartment="c" constant="false" hasOnlySubstanceUnits="false" id="M_4hbz_c" name="4-Hydroxybenzoate" fbc:charge="-1" fbc:chemicalFormula="C7H5O3" />
      <species boundaryCondition="false" compartment="c" constant="false" hasOnlySubstanceUnits="false" id="M_4hthr_c" name="4-Hydroxy-L-threonine" fbc:charge="0" fbc:chemicalFormula="C4H9NO4" />
      <species boundaryCondition="false" compartment="c" constant="false" hasOnlySubstanceUnits="false" id="M_4mhetz_c" name="4-Methyl-5-(2-hydroxyethyl)-thiazole" fbc:charge="0" fbc:chemicalFormula="C6H9NOS" />
      <species boundaryCondition="false" compartment="c" constant="false" hasOnlySubstanceUnits="false" id="M_4mop_c" name="4-Methyl-2-oxopentanoate" fbc:charge="-1" fbc:chemicalFormula="C6H9O3" />
      <species boundaryCondition="false" compartment="c" constant="false" hasOnlySubstanceUnits="false" id="M_4mpetz_c" name="4-Methyl-5-(2-phosphoethyl)-thiazole" fbc:charge="-2" fbc:chemicalFormula="C6H8NO4PS" />
      <species boundaryCondition="false" compartment="c" constant="false" hasOnlySubstanceUnits="false" id="M_4pasp_c" name="4-Phospho-L-aspartate" fbc:charge="-2" fbc:chemicalFormula="C4H6NO7P" />
      <species boundaryCondition="false" compartment="c" constant="false" hasOnlySubstanceUnits="false" id="M_4per_c" name="4-Phospho-D-erythronate" fbc:charge="-3" fbc:chemicalFormula="C4H6O8P" />
      <species boundaryCondition="false" compartment="c" constant="false" hasOnlySubstanceUnits="false" id="M_4ppan_c" name="D-4'-Phosphopantothenate" fbc:charge="-3" fbc:chemicalFormula="C9H15NO8P" />
      <species boundaryCondition="false" compartment="c" constant="false" hasOnlySubstanceUnits="false" id="M_4ppcys_c" name="N-((R)-4-Phosphopantothenoyl)-L-cysteine" fbc:charge="-3" fbc:chemicalFormula="C12H20N2O9PS" />
      <species boundaryCondition="false" compartment="c" constant="false" hasOnlySubstanceUnits="false" id="M_4r5au_c" name="4-(1-D-Ribitylamino)-5-aminouracil" fbc:charge="0" fbc:chemicalFormula="C9H16N4O6" />
      <species boundaryCondition="false" compartment="c" constant="false" hasOnlySubstanceUnits="false" id="M_56dura_c" name="5,6-dihydrouracil" fbc:charge="0" fbc:chemicalFormula="C4H6N2O2" />
      <species boundaryCondition="false" compartment="c" constant="false" hasOnlySubstanceUnits="false" id="M_5aizc_c" name="5-amino-1-(5-phospho-D-ribosyl)imidazole-4-carboxylate" fbc:charge="-3" fbc:chemicalFormula="C9H11N3O9P" />
      <species boundaryCondition="false" compartment="c" constant="false" hasOnlySubstanceUnits="false" id="M_5aop_c" name="5-Amino-4-oxopentanoate" fbc:charge="0" fbc:chemicalFormula="C5H9NO3" />
      <species boundaryCondition="false" compartment="c" constant="false" hasOnlySubstanceUnits="false" id="M_5aprbu_c" name="5-Amino-6-(5'-phosphoribitylamino)uracil" fbc:charge="-2" fbc:chemicalFormula="C9H15N4O9P" />
      <species boundaryCondition="false" compartment="c" constant="false" hasOnlySubstanceUnits="false" id="M_5apru_c" name="5-Amino-6-(5'-phosphoribosylamino)uracil" fbc:charge="-2" fbc:chemicalFormula="C9H13N4O9P" />
      <species boundaryCondition="false" compartment="c" constant="false" hasOnlySubstanceUnits="false" id="M_5caiz_c" name="5-phosphoribosyl-5-carboxyaminoimidazole" fbc:charge="-3" fbc:chemicalFormula="C9H11N3O9P" />
      <species boundaryCondition="false" compartment="c" constant="false" hasOnlySubstanceUnits="false" id="M_5dglcn_c" name="5-Dehydro-D-gluconate" fbc:charge="-1" fbc:chemicalFormula="C6H9O7" />
      <species boundaryCondition="false" compartment="c" constant="false" hasOnlySubstanceUnits="false" id="M_5dh4dglc_c" name="5-Dehydro-4-deoxy-D-glucarate" fbc:charge="-2" fbc:chemicalFormula="C6H6O7" />
      <species boundaryCondition="false" compartment="c" constant="false" hasOnlySubstanceUnits="false" id="M_5drib_c" name="5'-deoxyribose" fbc:charge="0" fbc:chemicalFormula="C5H10O4" />
      <species boundaryCondition="false" compartment="c" constant="false" hasOnlySubstanceUnits="false" id="M_5fthf_c" name="5-Formyltetrahydrofolate" fbc:charge="-2" fbc:chemicalFormula="C20H21N7O7" />
      <species boundaryCondition="false" compartment="c" constant="false" hasOnlySubstanceUnits="false" id="M_5mta_c" name="5-Methylthioadenosine" fbc:charge="0" fbc:chemicalFormula="C11H15N5O3S" />
      <species boundaryCondition="false" compartment="c" constant="false" hasOnlySubstanceUnits="false" id="M_5mthf_c" name="5-Methyltetrahydrofolate" fbc:charge="-1" fbc:chemicalFormula="C20H24N7O6" />
      <species boundaryCondition="false" compartment="c" constant="false" hasOnlySubstanceUnits="false" id="M_5mtr_c" name="5-Methylthio-D-ribose" fbc:charge="0" fbc:chemicalFormula="C6H12O4S" />
      <species boundaryCondition="false" compartment="c" constant="false" hasOnlySubstanceUnits="false" id="M_5prdmbz_c" name="N1-(5-Phospho-alpha-D-ribosyl)-5,6-dimethylbenzimidazole" fbc:charge="-2" fbc:chemicalFormula="C14H17N2O7P" />
      <species boundaryCondition="false" compartment="c" constant="false" hasOnlySubstanceUnits="false" id="M_6hmhpt_c" name="6-hydroxymethyl dihydropterin" fbc:charge="0" fbc:chemicalFormula="C7H9N5O2" />
      <species boundaryCondition="false" compartment="c" constant="false" hasOnlySubstanceUnits="false" id="M_6hmhptpp_c" name="6-hydroxymethyl-dihydropterin pyrophosphate" fbc:charge="-3" fbc:chemicalFormula="C7H8N5O8P2" />
      <species boundaryCondition="false" compartment="c" constant="false" hasOnlySubstanceUnits="false" id="M_6pgc_c" name="6-Phospho-D-gluconate" fbc:charge="-3" fbc:chemicalFormula="C6H10O10P" />
      <species boundaryCondition="false" compartment="c" constant="false" hasOnlySubstanceUnits="false" id="M_6pgl_c" name="6-phospho-D-glucono-1,5-lactone" fbc:charge="-2" fbc:chemicalFormula="C6H9O9P" />
      <species boundaryCondition="false" compartment="c" constant="false" hasOnlySubstanceUnits="false" id="M_8aonn_c" name="8-Amino-7-oxononanoate" fbc:charge="0" fbc:chemicalFormula="C9H17NO3" />
      <species boundaryCondition="false" compartment="c" constant="false" hasOnlySubstanceUnits="false" id="M_ACP_c" name="Acyl carrier protein" fbc:charge="-1" fbc:chemicalFormula="C11H21N2O7PRS" />
      <species boundaryCondition="false" compartment="c" constant="false" hasOnlySubstanceUnits="false" id="M_LalaDglu_c" name="L-alanine-D-glutamate" fbc:charge="-1" fbc:chemicalFormula="C8H13N2O5" />
      <species boundaryCondition="false" compartment="c" constant="false" hasOnlySubstanceUnits="false" id="M_LalaDgluMdap_c" name="L-alanine-D-glutamate-meso-2,6-diaminoheptanedioate" fbc:charge="-1" fbc:chemicalFormula="C15H25N4O8" />
      <species boundaryCondition="false" compartment="c" constant="false" hasOnlySubstanceUnits="false" id="M_LalaDgluMdapDala_c" name="L-alanine-D-glutamate-meso-2,6-diaminoheptanedioate-D-alanine" fbc:charge="-1" fbc:chemicalFormula="C18H30N5O9" />
      <species boundaryCondition="false" compartment="c" constant="false" hasOnlySubstanceUnits="false" id="M_LalaLglu_c" name="L-alanine-L-glutamate" fbc:charge="-1" fbc:chemicalFormula="C8H13N2O5" />
      <species boundaryCondition="false" compartment="c" constant="false" hasOnlySubstanceUnits="false" id="M_N1aspmd_c" name="N1-Acetylspermidine" fbc:charge="2" fbc:chemicalFormula="C9H23N3O" />
      <species boundaryCondition="false" compartment="c" constant="false" hasOnlySubstanceUnits="false" id="M_Nmtrp_c" name="N-Methyltryptophan" fbc:charge="0" fbc:chemicalFormula="C12H14N2O2" />
      <species boundaryCondition="false" compartment="c" constant="false" hasOnlySubstanceUnits="false" id="M_Sfglutth_c" name="S-Formylglutathione" fbc:charge="-1" fbc:chemicalFormula="C11H16N3O7S" />
      <species boundaryCondition="false" compartment="c" constant="false" hasOnlySubstanceUnits="false" id="M_aacald_c" name="Aminoacetaldehyde" fbc:charge="1" fbc:chemicalFormula="C2H6NO" />
      <species boundaryCondition="false" compartment="c" constant="false" hasOnlySubstanceUnits="false" id="M_aacoa_c" name="Acetoacetyl-CoA" fbc:charge="-4" fbc:chemicalFormula="C25H36N7O18P3S" />
      <species boundaryCondition="false" compartment="c" constant="false" hasOnlySubstanceUnits="false" id="M_aact_c" name="Aminoacetone" fbc:charge="1" fbc:chemicalFormula="C3H8NO" />
      <species boundaryCondition="false" compartment="c" constant="false" hasOnlySubstanceUnits="false" id="M_ac_c" name="Acetate" fbc:charge="-1" fbc:chemicalFormula="C2H3O2" />
      <species boundaryCondition="false" compartment="c" constant="false" hasOnlySubstanceUnits="false" id="M_acACP_c" name="Acetyl-ACP" fbc:charge="-1" fbc:chemicalFormula="C13H23N2O8PRS" />
      <species boundaryCondition="false" compartment="c" constant="false" hasOnlySubstanceUnits="false" id="M_acac_c" name="Acetoacetate" fbc:charge="-1" fbc:chemicalFormula="C4H5O3" />
      <species boundaryCondition="false" compartment="c" constant="false" hasOnlySubstanceUnits="false" id="M_acald_c" name="Acetaldehyde" fbc:charge="0" fbc:chemicalFormula="C2H4O" />
      <species boundaryCondition="false" compartment="c" constant="false" hasOnlySubstanceUnits="false" id="M_acanth_c" name="N-Acetylanthranilate" fbc:charge="-1" fbc:chemicalFormula="C9H8NO3" />
      <species boundaryCondition="false" compartment="c" constant="false" hasOnlySubstanceUnits="false" id="M_accoa_c" name="Acetyl-CoA" fbc:charge="-4" fbc:chemicalFormula="C23H34N7O17P3S" />
      <species boundaryCondition="false" compartment="c" constant="false" hasOnlySubstanceUnits="false" id="M_acetol_c" name="Acetol" fbc:charge="0" fbc:chemicalFormula="C3H6O2" />
      <species boundaryCondition="false" compartment="c" constant="false" hasOnlySubstanceUnits="false" id="M_acg5p_c" name="N-Acetyl-L-glutamyl 5-phosphate" fbc:charge="-3" fbc:chemicalFormula="C7H9NO8P" />
      <species boundaryCondition="false" compartment="c" constant="false" hasOnlySubstanceUnits="false" id="M_acg5sa_c" name="N-Acetyl-L-glutamate 5-semialdehyde" fbc:charge="-1" fbc:chemicalFormula="C7H10NO4" />
      <species boundaryCondition="false" compartment="c" constant="false" hasOnlySubstanceUnits="false" id="M_acgam_c" name="N-Acetyl-D-glucosamine" fbc:charge="0" fbc:chemicalFormula="C8H15NO6" />
      <species boundaryCondition="false" compartment="c" constant="false" hasOnlySubstanceUnits="false" id="M_acgam1p_c" name="N-Acetyl-D-glucosamine 1-phosphate" fbc:charge="-2" fbc:chemicalFormula="C8H14NO9P" />
      <species boundaryCondition="false" compartment="c" constant="false" hasOnlySubstanceUnits="false" id="M_acgam6p_c" name="N-Acetyl-D-glucosamine 6-phosphate" fbc:charge="-2" fbc:chemicalFormula="C8H14NO9P" />
      <species boundaryCondition="false" compartment="c" constant="false" hasOnlySubstanceUnits="false" id="M_acglc__D_c" name="6-Acetyl-D-glucose" fbc:charge="0" fbc:chemicalFormula="C8H14O7" />
      <species boundaryCondition="false" compartment="c" constant="false" hasOnlySubstanceUnits="false" id="M_acglu_c" name="N-Acetyl-L-glutamate" fbc:charge="-2" fbc:chemicalFormula="C7H9NO5" />
      <species boundaryCondition="false" compartment="c" constant="false" hasOnlySubstanceUnits="false" id="M_acmalt_c" name="Acetyl-maltose" fbc:charge="0" fbc:chemicalFormula="C14H24O12" />
      <species boundaryCondition="false" compartment="c" constant="false" hasOnlySubstanceUnits="false" id="M_acmana_c" name="N-Acetyl-D-mannosamine" fbc:charge="0" fbc:chemicalFormula="C8H15NO6" />
      <species boundaryCondition="false" compartment="c" constant="false" hasOnlySubstanceUnits="false" id="M_acmanap_c" name="N-Acetyl-D-mannosamine 6-phosphate" fbc:charge="-2" fbc:chemicalFormula="C8H14NO9P" />
      <species boundaryCondition="false" compartment="c" constant="false" hasOnlySubstanceUnits="false" id="M_acmum6p_c" name="N-acetylmuramate 6-phosphate" fbc:charge="-3" fbc:chemicalFormula="C11H17NO11P" />
      <species boundaryCondition="false" compartment="c" constant="false" hasOnlySubstanceUnits="false" id="M_acnam_c" name="N-Acetylneuraminate" fbc:charge="-1" fbc:chemicalFormula="C11H18NO9" />
      <species boundaryCondition="false" compartment="c" constant="false" hasOnlySubstanceUnits="false" id="M_acon_C_c" name="Cis-Aconitate" fbc:charge="-3" fbc:chemicalFormula="C6H3O6" />
      <species boundaryCondition="false" compartment="c" constant="false" hasOnlySubstanceUnits="false" id="M_acon_T_c" name="Trans-Aconitate" fbc:charge="-3" fbc:chemicalFormula="C6H3O6" />
      <species boundaryCondition="false" compartment="c" constant="false" hasOnlySubstanceUnits="false" id="M_aconm_c" name="E-3-carboxy-2-pentenedioate 6-methyl ester" fbc:charge="-2" fbc:chemicalFormula="C7H6O6" />
      <species boundaryCondition="false" compartment="c" constant="false" hasOnlySubstanceUnits="false" id="M_acorn_c" name="N2-Acetyl-L-ornithine" fbc:charge="0" fbc:chemicalFormula="C7H14N2O3" />
      <species boundaryCondition="false" compartment="c" constant="false" hasOnlySubstanceUnits="false" id="M_acser_c" name="O-Acetyl-L-serine" fbc:charge="0" fbc:chemicalFormula="C5H9NO4" />
      <species boundaryCondition="false" compartment="c" constant="false" hasOnlySubstanceUnits="false" id="M_actACP_c" name="Acetoacetyl-ACP" fbc:charge="-1" fbc:chemicalFormula="C15H25N2O9PRS" />
      <species boundaryCondition="false" compartment="c" constant="false" hasOnlySubstanceUnits="false" id="M_actp_c" name="Acetyl phosphate" fbc:charge="-2" fbc:chemicalFormula="C2H3O5P" />
      <species boundaryCondition="false" compartment="c" constant="false" hasOnlySubstanceUnits="false" id="M_ade_c" name="Adenine" fbc:charge="0" fbc:chemicalFormula="C5H5N5" />
      <species boundaryCondition="false" compartment="c" constant="false" hasOnlySubstanceUnits="false" id="M_adn_c" name="Adenosine" fbc:charge="0" fbc:chemicalFormula="C10H13N5O4" />
      <species boundaryCondition="false" compartment="c" constant="false" hasOnlySubstanceUnits="false" id="M_adocbi_c" name="Adenosyl cobinamide" fbc:charge="1" fbc:chemicalFormula="C58H84CoN16O11" />
      <species boundaryCondition="false" compartment="c" constant="false" hasOnlySubstanceUnits="false" id="M_adocbip_c" name="Adenosyl cobinamide phosphate" fbc:charge="-1" fbc:chemicalFormula="C58H83CoN16O14P" />
      <species boundaryCondition="false" compartment="c" constant="false" hasOnlySubstanceUnits="false" id="M_adocbl_c" name="Adenosylcobalamin" fbc:charge="0" fbc:chemicalFormula="C72H100CoN18O17P" />
      <species boundaryCondition="false" compartment="c" constant="false" hasOnlySubstanceUnits="false" id="M_adp_c" name="ADP" fbc:charge="-3" fbc:chemicalFormula="C10H12N5O10P2" />
      <species boundaryCondition="false" compartment="c" constant="false" hasOnlySubstanceUnits="false" id="M_adpglc_c" name="ADPglucose" fbc:charge="-2" fbc:chemicalFormula="C16H23N5O15P2" />
      <species boundaryCondition="false" compartment="c" constant="false" hasOnlySubstanceUnits="false" id="M_adphep_DD_c" name="ADP-D-glycero-D-manno-heptose" fbc:charge="-2" fbc:chemicalFormula="C17H25N5O16P2" />
      <species boundaryCondition="false" compartment="c" constant="false" hasOnlySubstanceUnits="false" id="M_adphep_LD_c" name="ADP-L-glycero-D-manno-heptose" fbc:charge="-2" fbc:chemicalFormula="C17H25N5O16P2" />
      <species boundaryCondition="false" compartment="c" constant="false" hasOnlySubstanceUnits="false" id="M_adprib_c" name="ADPribose" fbc:charge="-2" fbc:chemicalFormula="C15H21N5O14P2" />
      <species boundaryCondition="false" compartment="c" constant="false" hasOnlySubstanceUnits="false" id="M_ag_c" name="Silver" fbc:charge="1" fbc:chemicalFormula="Ag" />
      <species boundaryCondition="false" compartment="c" constant="false" hasOnlySubstanceUnits="false" id="M_agdpcbi_c" name="Adenosine-GDP-cobinamide" fbc:charge="-1" fbc:chemicalFormula="C68H95CoN21O21P2" />
      <species boundaryCondition="false" compartment="c" constant="false" hasOnlySubstanceUnits="false" id="M_agm_c" name="Agmatine" fbc:charge="2" fbc:chemicalFormula="C5H16N4" />
      <species boundaryCondition="false" compartment="c" constant="false" hasOnlySubstanceUnits="false" id="M_ahcys_c" name="S-Adenosyl-L-homocysteine" fbc:charge="0" fbc:chemicalFormula="C14H20N6O5S" />
      <species boundaryCondition="false" compartment="c" constant="false" hasOnlySubstanceUnits="false" id="M_ahdt_c" name="2-Amino-4-hydroxy-6-(erythro-1,2,3-trihydroxypropyl)dihydropteridine triphosphate" fbc:charge="-4" fbc:chemicalFormula="C9H12N5O13P3" />
      <species boundaryCondition="false" compartment="c" constant="false" hasOnlySubstanceUnits="false" id="M_aicar_c" name="5-Amino-1-(5-Phospho-D-ribosyl)imidazole-4-carboxamide" fbc:charge="-2" fbc:chemicalFormula="C9H13N4O8P" />
      <species boundaryCondition="false" compartment="c" constant="false" hasOnlySubstanceUnits="false" id="M_air_c" name="5-amino-1-(5-phospho-D-ribosyl)imidazole" fbc:charge="-2" fbc:chemicalFormula="C8H12N3O7P" />
      <species boundaryCondition="false" compartment="c" constant="false" hasOnlySubstanceUnits="false" id="M_akg_c" name="2-Oxoglutarate" fbc:charge="-2" fbc:chemicalFormula="C5H4O5" />
      <species boundaryCondition="false" compartment="c" constant="false" hasOnlySubstanceUnits="false" id="M_ala_B_c" name="Beta-Alanine" fbc:charge="0" fbc:chemicalFormula="C3H7NO2" />
      <species boundaryCondition="false" compartment="c" constant="false" hasOnlySubstanceUnits="false" id="M_ala__D_c" name="D-Alanine" fbc:charge="0" fbc:chemicalFormula="C3H7NO2" />
      <species boundaryCondition="false" compartment="c" constant="false" hasOnlySubstanceUnits="false" id="M_ala__L_c" name="L-Alanine" fbc:charge="0" fbc:chemicalFormula="C3H7NO2" />
      <species boundaryCondition="false" compartment="c" constant="false" hasOnlySubstanceUnits="false" id="M_alaala_c" name="D-Alanyl-D-alanine" fbc:charge="0" fbc:chemicalFormula="C6H12N2O3" />
      <species boundaryCondition="false" compartment="c" constant="false" hasOnlySubstanceUnits="false" id="M_alac__S_c" name="(S)-2-Acetolactate" fbc:charge="-1" fbc:chemicalFormula="C5H7O4" />
      <species boundaryCondition="false" compartment="c" constant="false" hasOnlySubstanceUnits="false" id="M_alatrna_c" name="L-Alanyl-tRNA(Ala)" fbc:charge="1" fbc:chemicalFormula="C3H6NOR" />
      <species boundaryCondition="false" compartment="c" constant="false" hasOnlySubstanceUnits="false" id="M_all__D_c" name="D-Allose" fbc:charge="0" fbc:chemicalFormula="C6H12O6" />
      <species boundaryCondition="false" compartment="c" constant="false" hasOnlySubstanceUnits="false" id="M_all6p_c" name="D-Allose 6-phosphate" fbc:charge="-2" fbc:chemicalFormula="C6H11O9P" />
      <species boundaryCondition="false" compartment="c" constant="false" hasOnlySubstanceUnits="false" id="M_alltn_c" name="Allantoin" fbc:charge="0" fbc:chemicalFormula="C4H6N4O3" />
      <species boundaryCondition="false" compartment="c" constant="false" hasOnlySubstanceUnits="false" id="M_alltt_c" name="Allantoate" fbc:charge="-1" fbc:chemicalFormula="C4H7N4O4" />
      <species boundaryCondition="false" compartment="c" constant="false" hasOnlySubstanceUnits="false" id="M_allul6p_c" name="Allulose 6-phosphate" fbc:charge="-2" fbc:chemicalFormula="C6H11O9P" />
      <species boundaryCondition="false" compartment="c" constant="false" hasOnlySubstanceUnits="false" id="M_altrn_c" name="D-Altronate" fbc:charge="-1" fbc:chemicalFormula="C6H11O7" />
      <species boundaryCondition="false" compartment="c" constant="false" hasOnlySubstanceUnits="false" id="M_amet_c" name="S-Adenosyl-L-methionine" fbc:charge="1" fbc:chemicalFormula="C15H23N6O5S" />
      <species boundaryCondition="false" compartment="c" constant="false" hasOnlySubstanceUnits="false" id="M_ametam_c" name="S-Adenosylmethioninamine" fbc:charge="2" fbc:chemicalFormula="C14H24N6O3S" />
      <species boundaryCondition="false" compartment="c" constant="false" hasOnlySubstanceUnits="false" id="M_amob_c" name="S-Adenosyl-4-methylthio-2-oxobutanoate" fbc:charge="0" fbc:chemicalFormula="C15H19N5O6S" />
      <species boundaryCondition="false" compartment="c" constant="false" hasOnlySubstanceUnits="false" id="M_amp_c" name="AMP" fbc:charge="-2" fbc:chemicalFormula="C10H12N5O7P" />
      <species boundaryCondition="false" compartment="c" constant="false" hasOnlySubstanceUnits="false" id="M_anhgm_c" name="N-Acetyl-D-glucosamine(anhydrous)N-Acetylmuramic acid" fbc:charge="-1" fbc:chemicalFormula="C19H29N2O12" />
      <species boundaryCondition="false" compartment="c" constant="false" hasOnlySubstanceUnits="false" id="M_anhgm3p_c" name="N-Acetyl-D-glucosamine(anhydrous)N-Acetylmuramyl-tripeptide" fbc:charge="-2" fbc:chemicalFormula="C34H52N6O19" />
      <species boundaryCondition="false" compartment="c" constant="false" hasOnlySubstanceUnits="false" id="M_anhgm4p_c" name="N-Acetyl-D-glucosamine(anhydrous)N-Acetylmuramyl-tetrapeptide" fbc:charge="-2" fbc:chemicalFormula="C37H57N7O20" />
      <species boundaryCondition="false" compartment="c" constant="false" hasOnlySubstanceUnits="false" id="M_anhm_c" name="1,6-anhydrous-N-Acetylmuramate" fbc:charge="-1" fbc:chemicalFormula="C11H16NO7" />
      <species boundaryCondition="false" compartment="c" constant="false" hasOnlySubstanceUnits="false" id="M_anhm3p_c" name="1,6-anhydrous-N-Acetylmuramyl-tripeptide" fbc:charge="-2" fbc:chemicalFormula="C26H39N5O14" />
      <species boundaryCondition="false" compartment="c" constant="false" hasOnlySubstanceUnits="false" id="M_anhm4p_c" name="1,6-anhydrous-N-Acetylmuramyl-tetrapeptide" fbc:charge="-2" fbc:chemicalFormula="C29H44N6O15" />
      <species boundaryCondition="false" compartment="c" constant="false" hasOnlySubstanceUnits="false" id="M_anth_c" name="Anthranilate" fbc:charge="-1" fbc:chemicalFormula="C7H6NO2" />
      <species boundaryCondition="false" compartment="c" constant="false" hasOnlySubstanceUnits="false" id="M_ap4a_c" name="P1,P4-Bis(5'-adenosyl) tetraphosphate" fbc:charge="-4" fbc:chemicalFormula="C20H24N10O19P4" />
      <species boundaryCondition="false" compartment="c" constant="false" hasOnlySubstanceUnits="false" id="M_ap5a_c" name="P1,P5-Bis(5'-adenosyl) pentaphosphate" fbc:charge="-5" fbc:chemicalFormula="C20H24N10O22P5" />
      <species boundaryCondition="false" compartment="c" constant="false" hasOnlySubstanceUnits="false" id="M_apg120_c" name="Acyl phosphatidylglycerol (n-C12:0)" fbc:charge="-1" fbc:chemicalFormula="C42H80O11P" />
      <species boundaryCondition="false" compartment="c" constant="false" hasOnlySubstanceUnits="false" id="M_apg140_c" name="Acyl phosphatidylglycerol (n-C14:0)" fbc:charge="-1" fbc:chemicalFormula="C48H92O11P" />
      <species boundaryCondition="false" compartment="c" constant="false" hasOnlySubstanceUnits="false" id="M_apg141_c" name="Acyl phosphatidylglycerol (n-C14:1)" fbc:charge="-1" fbc:chemicalFormula="C48H86O11P" />
      <species boundaryCondition="false" compartment="c" constant="false" hasOnlySubstanceUnits="false" id="M_apg160_c" name="Acyl phosphatidylglycerol (n-C16:0)" fbc:charge="-1" fbc:chemicalFormula="C54H104O11P" />
      <species boundaryCondition="false" compartment="c" constant="false" hasOnlySubstanceUnits="false" id="M_apg161_c" name="Acyl phosphatidylglycerol (n-C16:1)" fbc:charge="-1" fbc:chemicalFormula="C54H98O11P" />
      <species boundaryCondition="false" compartment="c" constant="false" hasOnlySubstanceUnits="false" id="M_apg180_c" name="Acyl phosphatidylglycerol (n-C18:0)" fbc:charge="-1" fbc:chemicalFormula="C60H116O11P" />
      <species boundaryCondition="false" compartment="c" constant="false" hasOnlySubstanceUnits="false" id="M_apg181_c" name="Acyl phosphatidylglycerol (n-C18:1)" fbc:charge="-1" fbc:chemicalFormula="C60H110O11P" />
      <species boundaryCondition="false" compartment="c" constant="false" hasOnlySubstanceUnits="false" id="M_apoACP_c" name="Apoprotein [acyl carrier protein]" fbc:charge="0" fbc:chemicalFormula="RHO" />
      <species boundaryCondition="false" compartment="c" constant="false" hasOnlySubstanceUnits="false" id="M_appl_c" name="1-Aminopropan-2-ol" fbc:charge="1" fbc:chemicalFormula="C3H10NO" />
      <species boundaryCondition="false" compartment="c" constant="false" hasOnlySubstanceUnits="false" id="M_aps_c" name="Adenosine 5'-phosphosulfate" fbc:charge="-2" fbc:chemicalFormula="C10H12N5O10PS" />
      <species boundaryCondition="false" compartment="c" constant="false" hasOnlySubstanceUnits="false" id="M_ara5p_c" name="D-Arabinose 5-phosphate" fbc:charge="-2" fbc:chemicalFormula="C5H9O8P" />
      <species boundaryCondition="false" compartment="c" constant="false" hasOnlySubstanceUnits="false" id="M_arab__L_c" name="L-Arabinose" fbc:charge="0" fbc:chemicalFormula="C5H10O5" />
      <species boundaryCondition="false" compartment="c" constant="false" hasOnlySubstanceUnits="false" id="M_aragund_c" name="O-acetyl-rhamanosyl-N-acetylglucosamyl-undecaprenyl diphosphate" fbc:charge="-2" fbc:chemicalFormula="C71H115N1O17P2" />
      <species boundaryCondition="false" compartment="c" constant="false" hasOnlySubstanceUnits="false" id="M_arbt6p_c" name="Arbutin 6-phosphate" fbc:charge="-2" fbc:chemicalFormula="C12H15O10P" />
      <species boundaryCondition="false" compartment="c" constant="false" hasOnlySubstanceUnits="false" id="M_arbtn_c" name="Aerobactin minus Fe3" fbc:charge="-3" fbc:chemicalFormula="C22H33N4O13" />
      <species boundaryCondition="false" compartment="c" constant="false" hasOnlySubstanceUnits="false" id="M_arbtn_fe3_c" name="Aerobactin" fbc:charge="0" fbc:chemicalFormula="C22H33FeN4O13" />
      <species boundaryCondition="false" compartment="c" constant="false" hasOnlySubstanceUnits="false" id="M_arg__L_c" name="L-Arginine" fbc:charge="1" fbc:chemicalFormula="C6H15N4O2" />
      <species boundaryCondition="false" compartment="c" constant="false" hasOnlySubstanceUnits="false" id="M_argsuc_c" name="N(omega)-(L-Arginino)succinate" fbc:charge="-1" fbc:chemicalFormula="C10H17N4O6" />
      <species boundaryCondition="false" compartment="c" constant="false" hasOnlySubstanceUnits="false" id="M_argtrna_c" name="L-Arginyl-tRNA(Arg)" fbc:charge="2" fbc:chemicalFormula="C6H14N4OR" />
      <species boundaryCondition="false" compartment="c" constant="false" hasOnlySubstanceUnits="false" id="M_ascb6p_c" name="L-ascorbate-6-phosphate" fbc:charge="-2" fbc:chemicalFormula="C6H7O9P" />
      <species boundaryCondition="false" compartment="c" constant="false" hasOnlySubstanceUnits="false" id="M_asn__L_c" name="L-Asparagine" fbc:charge="0" fbc:chemicalFormula="C4H8N2O3" />
      <species boundaryCondition="false" compartment="c" constant="false" hasOnlySubstanceUnits="false" id="M_asntrna_c" name="L-Asparaginyl-tRNA(Asn)" fbc:charge="1" fbc:chemicalFormula="C14H24N2O12PR2" />
      <species boundaryCondition="false" compartment="c" constant="false" hasOnlySubstanceUnits="false" id="M_aso3_c" name="Arsenite" fbc:charge="-3" fbc:chemicalFormula="AsO3" />
      <species boundaryCondition="false" compartment="c" constant="false" hasOnlySubstanceUnits="false" id="M_aso4_c" name="Arsenate" fbc:charge="-3" fbc:chemicalFormula="AsO4" />
      <species boundaryCondition="false" compartment="c" constant="false" hasOnlySubstanceUnits="false" id="M_asp__L_c" name="L-Aspartate" fbc:charge="-1" fbc:chemicalFormula="C4H6NO4" />
      <species boundaryCondition="false" compartment="c" constant="false" hasOnlySubstanceUnits="false" id="M_aspsa_c" name="L-Aspartate 4-semialdehyde" fbc:charge="0" fbc:chemicalFormula="C4H7NO3" />
      <species boundaryCondition="false" compartment="c" constant="false" hasOnlySubstanceUnits="false" id="M_asptrna_c" name="L-Aspartyl-tRNA(Asp)" fbc:charge="0" fbc:chemicalFormula="C4H5NO3R" />
      <species boundaryCondition="false" compartment="c" constant="false" hasOnlySubstanceUnits="false" id="M_athr__L_c" name="L-Allo-threonine" fbc:charge="0" fbc:chemicalFormula="C4H9NO3" />
      <species boundaryCondition="false" compartment="c" constant="false" hasOnlySubstanceUnits="false" id="M_athtp_c" name="Adenosine thiamine triphosphate" fbc:charge="-2" fbc:chemicalFormula="C22H28N9O13P3S" />
      <species boundaryCondition="false" compartment="c" constant="false" hasOnlySubstanceUnits="false" id="M_atp_c" name="ATP" fbc:charge="-4" fbc:chemicalFormula="C10H12N5O13P3" />
      <species boundaryCondition="false" compartment="c" constant="false" hasOnlySubstanceUnits="false" id="M_b2coa_c" name="Crotonoyl-CoA" fbc:charge="-4" fbc:chemicalFormula="C25H36N7O17P3S" />
      <species boundaryCondition="false" compartment="c" constant="false" hasOnlySubstanceUnits="false" id="M_bbtcoa_c" name="Gamma-butyrobetainyl-CoA" fbc:charge="-3" fbc:chemicalFormula="C28H46N8O17P3S" />
      <species boundaryCondition="false" compartment="c" constant="false" hasOnlySubstanceUnits="false" id="M_betald_c" name="Betaine aldehyde" fbc:charge="1" fbc:chemicalFormula="C5H12NO" />
      <species boundaryCondition="false" compartment="c" constant="false" hasOnlySubstanceUnits="false" id="M_bglycogen_c" name="Branching glycogen" fbc:charge="0" fbc:chemicalFormula="C6H10O5" />
      <species boundaryCondition="false" compartment="c" constant="false" hasOnlySubstanceUnits="false" id="M_bmoco_c" name="Bis-molybdenum cofactor" fbc:charge="-4" fbc:chemicalFormula="C20H20N10O13P2S4Mo" />
      <species boundaryCondition="false" compartment="c" constant="false" hasOnlySubstanceUnits="false" id="M_bmoco1gdp_c" name="Bis-molybdopterin mono-guanine dinucleotide" fbc:charge="-4" fbc:chemicalFormula="C30H32N15O20P3S4Mo" />
      <species boundaryCondition="false" compartment="c" constant="false" hasOnlySubstanceUnits="false" id="M_bmocogdp_c" name="Bis-molybdopterin guanine dinucleotide" fbc:charge="-4" fbc:chemicalFormula="C40H44N20O27P4S4Mo" />
      <species boundaryCondition="false" compartment="c" constant="false" hasOnlySubstanceUnits="false" id="M_btal_c" name="Butanal" fbc:charge="0" fbc:chemicalFormula="C4H8O" />
      <species boundaryCondition="false" compartment="c" constant="false" hasOnlySubstanceUnits="false" id="M_btcoa_c" name="Butanoyl-CoA" fbc:charge="-4" fbc:chemicalFormula="C25H38N7O17P3S" />
      <species boundaryCondition="false" compartment="c" constant="false" hasOnlySubstanceUnits="false" id="M_btn_c" name="Biotin" fbc:charge="-1" fbc:chemicalFormula="C10H15N2O3S" />
      <species boundaryCondition="false" compartment="c" constant="false" hasOnlySubstanceUnits="false" id="M_btnso_c" name="D-biotin d-sulfoxide" fbc:charge="-1" fbc:chemicalFormula="C10H15N2O4S" />
      <species boundaryCondition="false" compartment="c" constant="false" hasOnlySubstanceUnits="false" id="M_but_c" name="Butyrate (n-C4:0)" fbc:charge="-1" fbc:chemicalFormula="C4H7O2" />
      <species boundaryCondition="false" compartment="c" constant="false" hasOnlySubstanceUnits="false" id="M_but2eACP_c" name="But-2-enoyl-[acyl-carrier protein]" fbc:charge="-1" fbc:chemicalFormula="C15H25N2O8PRS" />
      <species boundaryCondition="false" compartment="c" constant="false" hasOnlySubstanceUnits="false" id="M_butACP_c" name="Butyryl-ACP (n-C4:0ACP)" fbc:charge="-1" fbc:chemicalFormula="C15H27N2O8PRS" />
      <species boundaryCondition="false" compartment="c" constant="false" hasOnlySubstanceUnits="false" id="M_butso3_c" name="Butanesulfonate" fbc:charge="-1" fbc:chemicalFormula="C4H9O3S" />
      <species boundaryCondition="false" compartment="c" constant="false" hasOnlySubstanceUnits="false" id="M_bwco_c" name="Tungsten bispterin cofactor" fbc:charge="-4" fbc:chemicalFormula="C20H20N10O13P2S4W" />
      <species boundaryCondition="false" compartment="c" constant="false" hasOnlySubstanceUnits="false" id="M_bwco1gdp_c" name="Tungsten bispterin cofactor mono-guanine dinucleotide" fbc:charge="-4" fbc:chemicalFormula="C30H32N15O20P3S4W" />
      <species boundaryCondition="false" compartment="c" constant="false" hasOnlySubstanceUnits="false" id="M_bwcogdp_c" name="Tungsten bispterin cofactor guanine dinucleotide" fbc:charge="-4" fbc:chemicalFormula="C40H44N20O27P4S4W" />
      <species boundaryCondition="false" compartment="c" constant="false" hasOnlySubstanceUnits="false" id="M_ca2_c" name="Calcium" fbc:charge="2" fbc:chemicalFormula="Ca" />
      <species boundaryCondition="false" compartment="c" constant="false" hasOnlySubstanceUnits="false" id="M_camp_c" name="CAMP" fbc:charge="-1" fbc:chemicalFormula="C10H11N5O6P" />
      <species boundaryCondition="false" compartment="c" constant="false" hasOnlySubstanceUnits="false" id="M_cbasp_c" name="N-Carbamoyl-L-aspartate" fbc:charge="-2" fbc:chemicalFormula="C5H6N2O5" />
      <species boundaryCondition="false" compartment="c" constant="false" hasOnlySubstanceUnits="false" id="M_cbi_c" name="Cobinamide" fbc:charge="0" fbc:chemicalFormula="C48H72CoN11O8" />
      <species boundaryCondition="false" compartment="c" constant="false" hasOnlySubstanceUnits="false" id="M_cbl1_c" name="Cob(I)alamin" fbc:charge="-1" fbc:chemicalFormula="C62H88CoN13O14P" />
      <species boundaryCondition="false" compartment="c" constant="false" hasOnlySubstanceUnits="false" id="M_cbm_c" name="Carbamate" fbc:charge="-1" fbc:chemicalFormula="CH2NO2" />
      <species boundaryCondition="false" compartment="c" constant="false" hasOnlySubstanceUnits="false" id="M_cbp_c" name="Carbamoyl phosphate" fbc:charge="-2" fbc:chemicalFormula="CH2NO5P" />
      <species boundaryCondition="false" compartment="c" constant="false" hasOnlySubstanceUnits="false" id="M_cd2_c" name="Cadmium" fbc:charge="2" fbc:chemicalFormula="Cd" />
      <species boundaryCondition="false" compartment="c" constant="false" hasOnlySubstanceUnits="false" id="M_cddec5eACP_c" name="Cis-dodec-5-enoyl-[acyl-carrier protein] (n-C12:1)" fbc:charge="-1" fbc:chemicalFormula="C23H41N2O8PRS" />
      <species boundaryCondition="false" compartment="c" constant="false" hasOnlySubstanceUnits="false" id="M_cdec3eACP_c" name="Cis-dec-3-enoyl-[acyl-carrier protein] (n-C10:1)" fbc:charge="-1" fbc:chemicalFormula="C21H37N2O8PRS" />
      <species boundaryCondition="false" compartment="c" constant="false" hasOnlySubstanceUnits="false" id="M_cdg_c" name="7-deaza-7-carboxyguanine" fbc:charge="-1" fbc:chemicalFormula="C7H5N4O3" />
      <species boundaryCondition="false" compartment="c" constant="false" hasOnlySubstanceUnits="false" id="M_cdp_c" name="CDP" fbc:charge="-3" fbc:chemicalFormula="C9H12N3O11P2" />
      <species boundaryCondition="false" compartment="c" constant="false" hasOnlySubstanceUnits="false" id="M_cdpdddecg_c" name="CDP-1,2-didodecanoylglycerol" fbc:charge="-2" fbc:chemicalFormula="C36H63N3O15P2" />
      <species boundaryCondition="false" compartment="c" constant="false" hasOnlySubstanceUnits="false" id="M_cdpdhdec9eg_c" name="CDP-1,2-dihexadec-9-enoylglycerol" fbc:charge="-2" fbc:chemicalFormula="C44H75N3O15P2" />
      <species boundaryCondition="false" compartment="c" constant="false" hasOnlySubstanceUnits="false" id="M_cdpdhdecg_c" name="CDP-1,2-dihexadecanoylglycerol" fbc:charge="-2" fbc:chemicalFormula="C44H79N3O15P2" />
      <species boundaryCondition="false" compartment="c" constant="false" hasOnlySubstanceUnits="false" id="M_cdpdodec11eg_c" name="CDP-1,2-dioctadec-11-enoylglycerol" fbc:charge="-2" fbc:chemicalFormula="C48H83N3O15P2" />
      <species boundaryCondition="false" compartment="c" constant="false" hasOnlySubstanceUnits="false" id="M_cdpdodecg_c" name="CDP-1,2-dioctadecanoylglycerol" fbc:charge="-2" fbc:chemicalFormula="C48H87N3O15P2" />
      <species boundaryCondition="false" compartment="c" constant="false" hasOnlySubstanceUnits="false" id="M_cdpdtdec7eg_c" name="CDP-1,2-ditetradec-7-enoylglycerol" fbc:charge="-2" fbc:chemicalFormula="C40H67N3O15P2" />
      <species boundaryCondition="false" compartment="c" constant="false" hasOnlySubstanceUnits="false" id="M_cdpdtdecg_c" name="CDP-1,2-ditetradecanoylglycerol" fbc:charge="-2" fbc:chemicalFormula="C40H71N3O15P2" />
      <species boundaryCondition="false" compartment="c" constant="false" hasOnlySubstanceUnits="false" id="M_cechddd_c" name="Cis-3-(3-carboxyethyl)-3,5-cyclohexadiene-1,2-diol" fbc:charge="-1" fbc:chemicalFormula="C9H11O4" />
      <species boundaryCondition="false" compartment="c" constant="false" hasOnlySubstanceUnits="false" id="M_cenchddd_c" name="Cis-3-(3-carboxyethenyl)-3,5-cyclohexadiene-1,2-diol" fbc:charge="-1" fbc:chemicalFormula="C9H9O4" />
      <species boundaryCondition="false" compartment="c" constant="false" hasOnlySubstanceUnits="false" id="M_cgly_c" name="Cys-Gly" fbc:charge="0" fbc:chemicalFormula="C5H10N2O3S" />
      <species boundaryCondition="false" compartment="c" constant="false" hasOnlySubstanceUnits="false" id="M_chol_c" name="Choline" fbc:charge="1" fbc:chemicalFormula="C5H14NO" />
      <species boundaryCondition="false" compartment="c" constant="false" hasOnlySubstanceUnits="false" id="M_chor_c" name="Chorismate" fbc:charge="-2" fbc:chemicalFormula="C10H8O6" />
      <species boundaryCondition="false" compartment="c" constant="false" hasOnlySubstanceUnits="false" id="M_chtbs6p_c" name="Diacetylchitobiose-6-phosphate" fbc:charge="-2" fbc:chemicalFormula="C16H27N2O14P" />
      <species boundaryCondition="false" compartment="c" constant="false" hasOnlySubstanceUnits="false" id="M_cinnm_c" name="Trans-Cinnamate" fbc:charge="-1" fbc:chemicalFormula="C9H7O2" />
      <species boundaryCondition="false" compartment="c" constant="false" hasOnlySubstanceUnits="false" id="M_cit_c" name="Citrate" fbc:charge="-3" fbc:chemicalFormula="C6H5O7" />
      <species boundaryCondition="false" compartment="c" constant="false" hasOnlySubstanceUnits="false" id="M_citr__L_c" name="L-Citrulline" fbc:charge="0" fbc:chemicalFormula="C6H13N3O3" />
      <species boundaryCondition="false" compartment="c" constant="false" hasOnlySubstanceUnits="false" id="M_ckdo_c" name="CMP-3-deoxy-D-manno-octulosonate" fbc:charge="-2" fbc:chemicalFormula="C17H24N3O15P" />
      <species boundaryCondition="false" compartment="c" constant="false" hasOnlySubstanceUnits="false" id="M_cl_c" name="Chloride" fbc:charge="-1" fbc:chemicalFormula="Cl" />
      <species boundaryCondition="false" compartment="c" constant="false" hasOnlySubstanceUnits="false" id="M_cmp_c" name="CMP" fbc:charge="-2" fbc:chemicalFormula="C9H12N3O8P" />
      <species boundaryCondition="false" compartment="c" constant="false" hasOnlySubstanceUnits="false" id="M_co2_c" name="CO2" fbc:charge="0" fbc:chemicalFormula="CO2" />
      <species boundaryCondition="false" compartment="c" constant="false" hasOnlySubstanceUnits="false" id="M_coa_c" name="Coenzyme A" fbc:charge="-4" fbc:chemicalFormula="C21H32N7O16P3S" />
      <species boundaryCondition="false" compartment="c" constant="false" hasOnlySubstanceUnits="false" id="M_cobalt2_c" name="Co2+" fbc:charge="2" fbc:chemicalFormula="Co" />
      <species boundaryCondition="false" compartment="c" constant="false" hasOnlySubstanceUnits="false" id="M_colipa_c" name="Core oligosaccharide lipid A" fbc:charge="-11" fbc:chemicalFormula="C176H303N2O100P4" />
      <species boundaryCondition="false" compartment="c" constant="false" hasOnlySubstanceUnits="false" id="M_cpe160_c" name="Cyclopropane phosphatidylethanolamine (dihexadec-9,10-cyclo-anoyl, n-C16:0 cyclo)" fbc:charge="0" fbc:chemicalFormula="C39H74N1O8P1" />
      <species boundaryCondition="false" compartment="c" constant="false" hasOnlySubstanceUnits="false" id="M_cpe180_c" name="Cyclopropane phosphatidylethanolamine (dioctadec-11,12-cyclo-anoyl, n-C18:0 cyclo)" fbc:charge="0" fbc:chemicalFormula="C43H82N1O8P1" />
      <species boundaryCondition="false" compartment="c" constant="false" hasOnlySubstanceUnits="false" id="M_cpg160_c" name="Cyclopropane phosphatidylglycerol (dihexadec-9,10-cyclo-anoyl, n-C16:0 cyclo)" fbc:charge="-1" fbc:chemicalFormula="C40H74O10P1" />
      <species boundaryCondition="false" compartment="c" constant="false" hasOnlySubstanceUnits="false" id="M_cpg180_c" name="Cyclopropane phosphatidylglycerol (dioctadec-11,12-cyclo-anoyl, n-C18:0 cyclo)" fbc:charge="-1" fbc:chemicalFormula="C44H82O10P1" />
      <species boundaryCondition="false" compartment="c" constant="false" hasOnlySubstanceUnits="false" id="M_cpgn_c" name="Coprogen" fbc:charge="-1" fbc:chemicalFormula="C35H52N6O13Fe" />
      <species boundaryCondition="false" compartment="c" constant="false" hasOnlySubstanceUnits="false" id="M_cpgn_un_c" name="Coprogen unloaded (no Fe(III))" fbc:charge="-4" fbc:chemicalFormula="C35H52N6O13" />
      <species boundaryCondition="false" compartment="c" constant="false" hasOnlySubstanceUnits="false" id="M_cph4_c" name="6-carboxy-5,6,7,8-tetrahydropterin" fbc:charge="-1" fbc:chemicalFormula="C7H8N5O3" />
      <species boundaryCondition="false" compartment="c" constant="false" hasOnlySubstanceUnits="false" id="M_cpmp_c" name="Cyclic pyranopterin monophosphate" fbc:charge="-1" fbc:chemicalFormula="C10H13N5O8P" />
      <species boundaryCondition="false" compartment="c" constant="false" hasOnlySubstanceUnits="false" id="M_cpppg3_c" name="Coproporphyrinogen III" fbc:charge="-4" fbc:chemicalFormula="C36H40N4O8" />
      <species boundaryCondition="false" compartment="c" constant="false" hasOnlySubstanceUnits="false" id="M_crn_c" name="L-Carnitine" fbc:charge="0" fbc:chemicalFormula="C7H15NO3" />
      <species boundaryCondition="false" compartment="c" constant="false" hasOnlySubstanceUnits="false" id="M_crn__D_c" name="D-Carnitine" fbc:charge="0" fbc:chemicalFormula="C7H15NO3" />
      <species boundaryCondition="false" compartment="c" constant="false" hasOnlySubstanceUnits="false" id="M_crnDcoa_c" name="D-carnitinyl-CoA" fbc:charge="-3" fbc:chemicalFormula="C28H46N8O18P3S" />
      <species boundaryCondition="false" compartment="c" constant="false" hasOnlySubstanceUnits="false" id="M_crncoa_c" name="L-Carnitinyl-CoA" fbc:charge="-3" fbc:chemicalFormula="C28H46N8O18P3S" />
      <species boundaryCondition="false" compartment="c" constant="false" hasOnlySubstanceUnits="false" id="M_csn_c" name="Cytosine" fbc:charge="0" fbc:chemicalFormula="C4H5N3O" />
      <species boundaryCondition="false" compartment="c" constant="false" hasOnlySubstanceUnits="false" id="M_ctbt_c" name="Crotonobetaine" fbc:charge="0" fbc:chemicalFormula="C7H13NO2" />
      <species boundaryCondition="false" compartment="c" constant="false" hasOnlySubstanceUnits="false" id="M_ctbtcoa_c" name="Crotonobetainyl-CoA" fbc:charge="-3" fbc:chemicalFormula="C28H44N8O17P3S" />
      <species boundaryCondition="false" compartment="c" constant="false" hasOnlySubstanceUnits="false" id="M_ctp_c" name="CTP" fbc:charge="-4" fbc:chemicalFormula="C9H12N3O14P3" />
      <species boundaryCondition="false" compartment="c" constant="false" hasOnlySubstanceUnits="false" id="M_cu_c" name="Cu+" fbc:charge="1" fbc:chemicalFormula="Cu" />
      <species boundaryCondition="false" compartment="c" constant="false" hasOnlySubstanceUnits="false" id="M_cu2_c" name="Cu2+" fbc:charge="2" fbc:chemicalFormula="Cu" />
      <species boundaryCondition="false" compartment="c" constant="false" hasOnlySubstanceUnits="false" id="M_cyan_c" name="Hydrogen cyanide" fbc:charge="0" fbc:chemicalFormula="CHN" />
      <species boundaryCondition="false" compartment="c" constant="false" hasOnlySubstanceUnits="false" id="M_cynt_c" name="Cyanate" fbc:charge="-1" fbc:chemicalFormula="CNO" />
      <species boundaryCondition="false" compartment="c" constant="false" hasOnlySubstanceUnits="false" id="M_cys__D_c" name="D-Cysteine" fbc:charge="0" fbc:chemicalFormula="C3H7NO2S" />
      <species boundaryCondition="false" compartment="c" constant="false" hasOnlySubstanceUnits="false" id="M_cys__L_c" name="L-Cysteine" fbc:charge="0" fbc:chemicalFormula="C3H7NO2S" />
      <species boundaryCondition="false" compartment="c" constant="false" hasOnlySubstanceUnits="false" id="M_cyst__L_c" name="L-Cystathionine" fbc:charge="0" fbc:chemicalFormula="C7H14N2O4S" />
      <species boundaryCondition="false" compartment="c" constant="false" hasOnlySubstanceUnits="false" id="M_cystrna_c" name="L-Cysteinyl-tRNA(Cys)" fbc:charge="1" fbc:chemicalFormula="C3H6NOSR" />
      <species boundaryCondition="false" compartment="c" constant="false" hasOnlySubstanceUnits="false" id="M_cytd_c" name="Cytidine" fbc:charge="0" fbc:chemicalFormula="C9H13N3O5" />
      <species boundaryCondition="false" compartment="c" constant="false" hasOnlySubstanceUnits="false" id="M_dad_2_c" name="Deoxyadenosine" fbc:charge="0" fbc:chemicalFormula="C10H13N5O3" />
      <species boundaryCondition="false" compartment="c" constant="false" hasOnlySubstanceUnits="false" id="M_dad_5_c" name="5'-Deoxyadenosine" fbc:charge="0" fbc:chemicalFormula="C10H13N5O3" />
      <species boundaryCondition="false" compartment="c" constant="false" hasOnlySubstanceUnits="false" id="M_dadp_c" name="DADP" fbc:charge="-3" fbc:chemicalFormula="C10H12N5O9P2" />
      <species boundaryCondition="false" compartment="c" constant="false" hasOnlySubstanceUnits="false" id="M_damp_c" name="DAMP" fbc:charge="-2" fbc:chemicalFormula="C10H12N5O6P" />
      <species boundaryCondition="false" compartment="c" constant="false" hasOnlySubstanceUnits="false" id="M_dann_c" name="7,8-Diaminononanoate" fbc:charge="1" fbc:chemicalFormula="C9H21N2O2" />
      <species boundaryCondition="false" compartment="c" constant="false" hasOnlySubstanceUnits="false" id="M_datp_c" name="DATP" fbc:charge="-4" fbc:chemicalFormula="C10H12N5O12P3" />
      <species boundaryCondition="false" compartment="c" constant="false" hasOnlySubstanceUnits="false" id="M_db4p_c" name="3,4-dihydroxy-2-butanone 4-phosphate" fbc:charge="-2" fbc:chemicalFormula="C4H7O6P" />
      <species boundaryCondition="false" compartment="c" constant="false" hasOnlySubstanceUnits="false" id="M_dc2coa_c" name="Trans-Dec-2-enoyl-CoA" fbc:charge="-4" fbc:chemicalFormula="C31H48N7O17P3S" />
      <species boundaryCondition="false" compartment="c" constant="false" hasOnlySubstanceUnits="false" id="M_dca_c" name="Decanoate (n-C10:0)" fbc:charge="-1" fbc:chemicalFormula="C10H19O2" />
      <species boundaryCondition="false" compartment="c" constant="false" hasOnlySubstanceUnits="false" id="M_dcaACP_c" name="Decanoyl-ACP (n-C10:0ACP)" fbc:charge="-1" fbc:chemicalFormula="C21H39N2O8PRS" />
      <species boundaryCondition="false" compartment="c" constant="false" hasOnlySubstanceUnits="false" id="M_dcacoa_c" name="Decanoyl-CoA (n-C10:0CoA)" fbc:charge="-4" fbc:chemicalFormula="C31H50N7O17P3S" />
      <species boundaryCondition="false" compartment="c" constant="false" hasOnlySubstanceUnits="false" id="M_dcamp_c" name="N6-(1,2-Dicarboxyethyl)-AMP" fbc:charge="-4" fbc:chemicalFormula="C14H14N5O11P" />
      <species boundaryCondition="false" compartment="c" constant="false" hasOnlySubstanceUnits="false" id="M_dcdp_c" name="DCDP" fbc:charge="-3" fbc:chemicalFormula="C9H12N3O10P2" />
      <species boundaryCondition="false" compartment="c" constant="false" hasOnlySubstanceUnits="false" id="M_dcmp_c" name="DCMP" fbc:charge="-2" fbc:chemicalFormula="C9H12N3O7P" />
      <species boundaryCondition="false" compartment="c" constant="false" hasOnlySubstanceUnits="false" id="M_dctp_c" name="DCTP" fbc:charge="-4" fbc:chemicalFormula="C9H12N3O13P3" />
      <species boundaryCondition="false" compartment="c" constant="false" hasOnlySubstanceUnits="false" id="M_dcyt_c" name="Deoxycytidine" fbc:charge="0" fbc:chemicalFormula="C9H13N3O4" />
      <species boundaryCondition="false" compartment="c" constant="false" hasOnlySubstanceUnits="false" id="M_dd2coa_c" name="Trans-Dodec-2-enoyl-CoA" fbc:charge="-4" fbc:chemicalFormula="C33H52N7O17P3S" />
      <species boundaryCondition="false" compartment="c" constant="false" hasOnlySubstanceUnits="false" id="M_ddca_c" name="Dodecanoate (n-C12:0)" fbc:charge="-1" fbc:chemicalFormula="C12H23O2" />
      <species boundaryCondition="false" compartment="c" constant="false" hasOnlySubstanceUnits="false" id="M_ddcaACP_c" name="Dodecanoyl-ACP (n-C12:0ACP)" fbc:charge="-1" fbc:chemicalFormula="C23H43N2O8PRS" />
      <species boundaryCondition="false" compartment="c" constant="false" hasOnlySubstanceUnits="false" id="M_ddcacoa_c" name="Dodecanoyl-CoA (n-C12:0CoA)" fbc:charge="-4" fbc:chemicalFormula="C33H54N7O17P3S" />
      <species boundaryCondition="false" compartment="c" constant="false" hasOnlySubstanceUnits="false" id="M_ddcap_c" name="Dodecanoly-phosphate (n-C12:0)" fbc:charge="-1" fbc:chemicalFormula="C12H24O5P1" />
      <species boundaryCondition="false" compartment="c" constant="false" hasOnlySubstanceUnits="false" id="M_dgdp_c" name="DGDP" fbc:charge="-3" fbc:chemicalFormula="C10H12N5O10P2" />
      <species boundaryCondition="false" compartment="c" constant="false" hasOnlySubstanceUnits="false" id="M_dgmp_c" name="DGMP" fbc:charge="-2" fbc:chemicalFormula="C10H12N5O7P" />
      <species boundaryCondition="false" compartment="c" constant="false" hasOnlySubstanceUnits="false" id="M_dgslnt_c" name="Selenodiglutathione" fbc:charge="-2" fbc:chemicalFormula="C20H30N6O12S2Se" />
      <species boundaryCondition="false" compartment="c" constant="false" hasOnlySubstanceUnits="false" id="M_dgsn_c" name="Deoxyguanosine" fbc:charge="0" fbc:chemicalFormula="C10H13N5O4" />
      <species boundaryCondition="false" compartment="c" constant="false" hasOnlySubstanceUnits="false" id="M_dgtp_c" name="DGTP" fbc:charge="-4" fbc:chemicalFormula="C10H12N5O13P3" />
      <species boundaryCondition="false" compartment="c" constant="false" hasOnlySubstanceUnits="false" id="M_dha_c" name="Dihydroxyacetone" fbc:charge="0" fbc:chemicalFormula="C3H6O3" />
      <species boundaryCondition="false" compartment="c" constant="false" hasOnlySubstanceUnits="false" id="M_dhap_c" name="Dihydroxyacetone phosphate" fbc:charge="-2" fbc:chemicalFormula="C3H5O6P" />
      <species boundaryCondition="false" compartment="c" constant="false" hasOnlySubstanceUnits="false" id="M_dhcinnm_c" name="2,3-dihydroxicinnamic acid" fbc:charge="-1" fbc:chemicalFormula="C9H7O4" />
      <species boundaryCondition="false" compartment="c" constant="false" hasOnlySubstanceUnits="false" id="M_dhf_c" name="7,8-Dihydrofolate" fbc:charge="-2" fbc:chemicalFormula="C19H19N7O6" />
      <species boundaryCondition="false" compartment="c" constant="false" hasOnlySubstanceUnits="false" id="M_dhgly_c" name="Dehydroglycine" fbc:charge="-1" fbc:chemicalFormula="C2H2NO2" />
      <species boundaryCondition="false" compartment="c" constant="false" hasOnlySubstanceUnits="false" id="M_dhmpt_c" name="Dihydromonapterin" fbc:charge="0" fbc:chemicalFormula="C9H13N5O4" />
      <species boundaryCondition="false" compartment="c" constant="false" hasOnlySubstanceUnits="false" id="M_dhmptp_c" name="Dihydromonapterin-triphosphate" fbc:charge="-4" fbc:chemicalFormula="C9H12N5O13P3" />
      <species boundaryCondition="false" compartment="c" constant="false" hasOnlySubstanceUnits="false" id="M_dhna_c" name="1,4-Dihydroxy-2-naphthoate" fbc:charge="-1" fbc:chemicalFormula="C11H7O4" />
      <species boundaryCondition="false" compartment="c" constant="false" hasOnlySubstanceUnits="false" id="M_dhnpt_c" name="Dihydroneopterin" fbc:charge="0" fbc:chemicalFormula="C9H13N5O4" />
      <species boundaryCondition="false" compartment="c" constant="false" hasOnlySubstanceUnits="false" id="M_dhor__S_c" name="(S)-Dihydroorotate" fbc:charge="-1" fbc:chemicalFormula="C5H5N2O4" />
      <species boundaryCondition="false" compartment="c" constant="false" hasOnlySubstanceUnits="false" id="M_dhpmp_c" name="Dihydroneopterin monophosphate" fbc:charge="-2" fbc:chemicalFormula="C9H12N5O7P" />
      <species boundaryCondition="false" compartment="c" constant="false" hasOnlySubstanceUnits="false" id="M_dhpppn_c" name="3-(2,3-Dihydroxyphenyl)propanoate" fbc:charge="-1" fbc:chemicalFormula="C9H9O4" />
      <species boundaryCondition="false" compartment="c" constant="false" hasOnlySubstanceUnits="false" id="M_dhpt_c" name="Dihydropteroate" fbc:charge="-1" fbc:chemicalFormula="C14H13N6O3" />
      <species boundaryCondition="false" compartment="c" constant="false" hasOnlySubstanceUnits="false" id="M_dhptd_c" name="4,5-dihydroxy-2,3-pentanedione" fbc:charge="0" fbc:chemicalFormula="C5H8O4" />
      <species boundaryCondition="false" compartment="c" constant="false" hasOnlySubstanceUnits="false" id="M_dhptdn_c" name="6,7-Dihydropteridine" fbc:charge="0" fbc:chemicalFormula="C6H6N4" />
      <species boundaryCondition="false" compartment="c" constant="false" hasOnlySubstanceUnits="false" id="M_didp_c" name="DIDP" fbc:charge="-3" fbc:chemicalFormula="C10H11N4O10P2" />
      <species boundaryCondition="false" compartment="c" constant="false" hasOnlySubstanceUnits="false" id="M_dimp_c" name="DIMP" fbc:charge="-2" fbc:chemicalFormula="C10H11N4O7P" />
      <species boundaryCondition="false" compartment="c" constant="false" hasOnlySubstanceUnits="false" id="M_din_c" name="Deoxyinosine" fbc:charge="0" fbc:chemicalFormula="C10H12N4O4" />
      <species boundaryCondition="false" compartment="c" constant="false" hasOnlySubstanceUnits="false" id="M_ditp_c" name="DITP" fbc:charge="-4" fbc:chemicalFormula="C10H11N4O13P3" />
      <species boundaryCondition="false" compartment="c" constant="false" hasOnlySubstanceUnits="false" id="M_dmbzid_c" name="5,6-Dimethylbenzimidazole" fbc:charge="0" fbc:chemicalFormula="C9H10N2" />
      <species boundaryCondition="false" compartment="c" constant="false" hasOnlySubstanceUnits="false" id="M_dmlz_c" name="6,7-Dimethyl-8-(1-D-ribityl)lumazine" fbc:charge="0" fbc:chemicalFormula="C13H18N4O6" />
      <species boundaryCondition="false" compartment="c" constant="false" hasOnlySubstanceUnits="false" id="M_dmpp_c" name="Dimethylallyl diphosphate" fbc:charge="-3" fbc:chemicalFormula="C5H9O7P2" />
      <species boundaryCondition="false" compartment="c" constant="false" hasOnlySubstanceUnits="false" id="M_dms_c" name="Dimethyl sulfide" fbc:charge="0" fbc:chemicalFormula="C2H6S" />
      <species boundaryCondition="false" compartment="c" constant="false" hasOnlySubstanceUnits="false" id="M_dmso_c" name="Dimethyl sulfoxide" fbc:charge="0" fbc:chemicalFormula="C2H6OS" />
      <species boundaryCondition="false" compartment="c" constant="false" hasOnlySubstanceUnits="false" id="M_dnad_c" name="Deamino-NAD+" fbc:charge="-2" fbc:chemicalFormula="C21H24N6O15P2" />
      <species boundaryCondition="false" compartment="c" constant="false" hasOnlySubstanceUnits="false" id="M_dpcoa_c" name="Dephospho-CoA" fbc:charge="-2" fbc:chemicalFormula="C21H33N7O13P2S" />
      <species boundaryCondition="false" compartment="c" constant="false" hasOnlySubstanceUnits="false" id="M_dsbdox_c" name="Fused thiol:disulfide interchange protein (oxidized)" fbc:charge="0" fbc:chemicalFormula="X" />
      <species boundaryCondition="false" compartment="c" constant="false" hasOnlySubstanceUnits="false" id="M_dsbdrd_c" name="Fused thiol:disulfide interchange protein (reduced)" fbc:charge="0" fbc:chemicalFormula="XH2" />
      <species boundaryCondition="false" compartment="c" constant="false" hasOnlySubstanceUnits="false" id="M_dscl_c" name="Dihydrosirohydrochlorin" fbc:charge="-7" fbc:chemicalFormula="C42H41N4O16" />
      <species boundaryCondition="false" compartment="c" constant="false" hasOnlySubstanceUnits="false" id="M_dtbt_c" name="Dethiobiotin" fbc:charge="-1" fbc:chemicalFormula="C10H17N2O3" />
      <species boundaryCondition="false" compartment="c" constant="false" hasOnlySubstanceUnits="false" id="M_dtdp_c" name="DTDP" fbc:charge="-3" fbc:chemicalFormula="C10H13N2O11P2" />
      <species boundaryCondition="false" compartment="c" constant="false" hasOnlySubstanceUnits="false" id="M_dtdp4aaddg_c" name="DTDP-4-acetamido-4,6-dideoxy-D-galactose" fbc:charge="-2" fbc:chemicalFormula="C18H27N3O15P2" />
      <species boundaryCondition="false" compartment="c" constant="false" hasOnlySubstanceUnits="false" id="M_dtdp4addg_c" name="DTDP-4-amino-4,6-dideoxy-D-galactose" fbc:charge="-1" fbc:chemicalFormula="C16H26N3O14P2" />
      <species boundaryCondition="false" compartment="c" constant="false" hasOnlySubstanceUnits="false" id="M_dtdp4d6dg_c" name="DTDP-4-dehydro-6-deoxy-D-glucose" fbc:charge="-2" fbc:chemicalFormula="C16H22N2O15P2" />
      <species boundaryCondition="false" compartment="c" constant="false" hasOnlySubstanceUnits="false" id="M_dtdp4d6dm_c" name="DTDP-4-dehydro-6-deoxy-L-mannose" fbc:charge="-2" fbc:chemicalFormula="C16H22N2O15P2" />
      <species boundaryCondition="false" compartment="c" constant="false" hasOnlySubstanceUnits="false" id="M_dtdpglu_c" name="DTDPglucose" fbc:charge="-2" fbc:chemicalFormula="C16H24N2O16P2" />
      <species boundaryCondition="false" compartment="c" constant="false" hasOnlySubstanceUnits="false" id="M_dtdprmn_c" name="DTDP-L-rhamnose" fbc:charge="-2" fbc:chemicalFormula="C16H24N2O15P2" />
      <species boundaryCondition="false" compartment="c" constant="false" hasOnlySubstanceUnits="false" id="M_dtmp_c" name="DTMP" fbc:charge="-2" fbc:chemicalFormula="C10H13N2O8P" />
      <species boundaryCondition="false" compartment="c" constant="false" hasOnlySubstanceUnits="false" id="M_dttp_c" name="DTTP" fbc:charge="-4" fbc:chemicalFormula="C10H13N2O14P3" />
      <species boundaryCondition="false" compartment="c" constant="false" hasOnlySubstanceUnits="false" id="M_dudp_c" name="DUDP" fbc:charge="-3" fbc:chemicalFormula="C9H11N2O11P2" />
      <species boundaryCondition="false" compartment="c" constant="false" hasOnlySubstanceUnits="false" id="M_dump_c" name="DUMP" fbc:charge="-2" fbc:chemicalFormula="C9H11N2O8P" />
      <species boundaryCondition="false" compartment="c" constant="false" hasOnlySubstanceUnits="false" id="M_duri_c" name="Deoxyuridine" fbc:charge="0" fbc:chemicalFormula="C9H12N2O5" />
      <species boundaryCondition="false" compartment="c" constant="false" hasOnlySubstanceUnits="false" id="M_dutp_c" name="DUTP" fbc:charge="-4" fbc:chemicalFormula="C9H11N2O14P3" />
      <species boundaryCondition="false" compartment="c" constant="false" hasOnlySubstanceUnits="false" id="M_dxyl_c" name="1-deoxy-D-xylulose" fbc:charge="0" fbc:chemicalFormula="C5H10O4" />
      <species boundaryCondition="false" compartment="c" constant="false" hasOnlySubstanceUnits="false" id="M_dxyl5p_c" name="1-deoxy-D-xylulose 5-phosphate" fbc:charge="-2" fbc:chemicalFormula="C5H9O7P" />
      <species boundaryCondition="false" compartment="c" constant="false" hasOnlySubstanceUnits="false" id="M_e4p_c" name="D-Erythrose 4-phosphate" fbc:charge="-2" fbc:chemicalFormula="C4H7O7P" />
      <species boundaryCondition="false" compartment="c" constant="false" hasOnlySubstanceUnits="false" id="M_egmeACP_c" name="Enoylglutaryl-[acyl-carrier protein] methyl ester" fbc:charge="-1" fbc:chemicalFormula="C17H27N2O10PRS" />
      <species boundaryCondition="false" compartment="c" constant="false" hasOnlySubstanceUnits="false" id="M_eig3p_c" name="D-erythro-1-(Imidazol-4-yl)glycerol 3-phosphate" fbc:charge="-2" fbc:chemicalFormula="C6H9N2O6P" />
      <species boundaryCondition="false" compartment="c" constant="false" hasOnlySubstanceUnits="false" id="M_enter_c" name="Enterochelin" fbc:charge="0" fbc:chemicalFormula="C30H27N3O15" />
      <species boundaryCondition="false" compartment="c" constant="false" hasOnlySubstanceUnits="false" id="M_epmeACP_c" name="Enoylpimeloyl-[acyl-carrier protein] methyl ester" fbc:charge="-1" fbc:chemicalFormula="C19H31N2O10PRS" />
      <species boundaryCondition="false" compartment="c" constant="false" hasOnlySubstanceUnits="false" id="M_etha_c" name="Ethanolamine" fbc:charge="1" fbc:chemicalFormula="C2H8NO" />
      <species boundaryCondition="false" compartment="c" constant="false" hasOnlySubstanceUnits="false" id="M_ethso3_c" name="Ethanesulfonate" fbc:charge="-1" fbc:chemicalFormula="C2H5O3S" />
      <species boundaryCondition="false" compartment="c" constant="false" hasOnlySubstanceUnits="false" id="M_etoh_c" name="Ethanol" fbc:charge="0" fbc:chemicalFormula="C2H6O" />
      <species boundaryCondition="false" compartment="c" constant="false" hasOnlySubstanceUnits="false" id="M_f1p_c" name="D-Fructose 1-phosphate" fbc:charge="-2" fbc:chemicalFormula="C6H11O9P" />
      <species boundaryCondition="false" compartment="c" constant="false" hasOnlySubstanceUnits="false" id="M_f6p_c" name="D-Fructose 6-phosphate" fbc:charge="-2" fbc:chemicalFormula="C6H11O9P" />
      <species boundaryCondition="false" compartment="c" constant="false" hasOnlySubstanceUnits="false" id="M_fad_c" name="Flavin adenine dinucleotide oxidized" fbc:charge="-2" fbc:chemicalFormula="C27H31N9O15P2" />
      <species boundaryCondition="false" compartment="c" constant="false" hasOnlySubstanceUnits="false" id="M_fadh2_c" name="Flavin adenine dinucleotide reduced" fbc:charge="-2" fbc:chemicalFormula="C27H33N9O15P2" />
      <species boundaryCondition="false" compartment="c" constant="false" hasOnlySubstanceUnits="false" id="M_fald_c" name="Formaldehyde" fbc:charge="0" fbc:chemicalFormula="CH2O" />
      <species boundaryCondition="false" compartment="c" constant="false" hasOnlySubstanceUnits="false" id="M_fc1p_c" name="L-Fuculose 1-phosphate" fbc:charge="-2" fbc:chemicalFormula="C6H11O8P" />
      <species boundaryCondition="false" compartment="c" constant="false" hasOnlySubstanceUnits="false" id="M_fcl__L_c" name="L-fuculose" fbc:charge="0" fbc:chemicalFormula="C6H12O5" />
      <species boundaryCondition="false" compartment="c" constant="false" hasOnlySubstanceUnits="false" id="M_fdp_c" name="D-Fructose 1,6-bisphosphate" fbc:charge="-4" fbc:chemicalFormula="C6H10O12P2" />
      <species boundaryCondition="false" compartment="c" constant="false" hasOnlySubstanceUnits="false" id="M_fe2_c" name="Fe2+" fbc:charge="2" fbc:chemicalFormula="Fe" />
      <species boundaryCondition="false" compartment="c" constant="false" hasOnlySubstanceUnits="false" id="M_fe3_c" name="Fe3+" fbc:charge="3" fbc:chemicalFormula="Fe" />
      <species boundaryCondition="false" compartment="c" constant="false" hasOnlySubstanceUnits="false" id="M_fe3dhbzs_c" name="Ferric 2,3-dihydroxybenzoylserine" fbc:charge="2" fbc:chemicalFormula="C10H10NO6Fe" />
      <species boundaryCondition="false" compartment="c" constant="false" hasOnlySubstanceUnits="false" id="M_fe3hox_c" name="Fe(III)hydroxamate" fbc:charge="0" fbc:chemicalFormula="C9H18O6N3Fe" />
      <species boundaryCondition="false" compartment="c" constant="false" hasOnlySubstanceUnits="false" id="M_fe3hox_un_c" name="Fe(III)hydoxamate, unloaded" fbc:charge="-3" fbc:chemicalFormula="C9H18O6N3" />
      <species boundaryCondition="false" compartment="c" constant="false" hasOnlySubstanceUnits="false" id="M_fecrm_c" name="Ferrichrome" fbc:charge="0" fbc:chemicalFormula="C27H42FeN9O12" />
      <species boundaryCondition="false" compartment="c" constant="false" hasOnlySubstanceUnits="false" id="M_fecrm_un_c" name="Ferrichrome minus Fe(III)" fbc:charge="-3" fbc:chemicalFormula="C27H42N9O12" />
      <species boundaryCondition="false" compartment="c" constant="false" hasOnlySubstanceUnits="false" id="M_feenter_c" name="Fe-enterobactin" fbc:charge="3" fbc:chemicalFormula="C30H27FeN3O15" />
      <species boundaryCondition="false" compartment="c" constant="false" hasOnlySubstanceUnits="false" id="M_feoxam_c" name="Ferroxamine" fbc:charge="1" fbc:chemicalFormula="C25H46FeN6O8" />
      <species boundaryCondition="false" compartment="c" constant="false" hasOnlySubstanceUnits="false" id="M_feoxam_un_c" name="Ferroxamine minus Fe(3)" fbc:charge="-2" fbc:chemicalFormula="C25H46N6O8" />
      <species boundaryCondition="false" compartment="c" constant="false" hasOnlySubstanceUnits="false" id="M_fgam_c" name="N2-Formyl-N1-(5-phospho-D-ribosyl)glycinamide" fbc:charge="-2" fbc:chemicalFormula="C8H13N2O9P" />
      <species boundaryCondition="false" compartment="c" constant="false" hasOnlySubstanceUnits="false" id="M_flxr_c" name="Flavodoxin reduced" fbc:charge="-1" fbc:chemicalFormula="XH" />
      <species boundaryCondition="false" compartment="c" constant="false" hasOnlySubstanceUnits="false" id="M_flxso_c" name="Flavodoxin semi oxidized" fbc:charge="0" fbc:chemicalFormula="XH" />
      <species boundaryCondition="false" compartment="c" constant="false" hasOnlySubstanceUnits="false" id="M_fmettrna_c" name="N-Formylmethionyl-tRNA" fbc:charge="0" fbc:chemicalFormula="C6H9NO2SR" />
      <species boundaryCondition="false" compartment="c" constant="false" hasOnlySubstanceUnits="false" id="M_fmn_c" name="FMN" fbc:charge="-2" fbc:chemicalFormula="C17H19N4O9P" />
      <species boundaryCondition="false" compartment="c" constant="false" hasOnlySubstanceUnits="false" id="M_fmnh2_c" name="Reduced FMN" fbc:charge="-2" fbc:chemicalFormula="C17H21N4O9P" />
      <species boundaryCondition="false" compartment="c" constant="false" hasOnlySubstanceUnits="false" id="M_for_c" name="Formate" fbc:charge="-1" fbc:chemicalFormula="CH1O2" />
      <species boundaryCondition="false" compartment="c" constant="false" hasOnlySubstanceUnits="false" id="M_forcoa_c" name="Formyl-CoA" fbc:charge="-4" fbc:chemicalFormula="C22H32N7O17P3S" />
      <species boundaryCondition="false" compartment="c" constant="false" hasOnlySubstanceUnits="false" id="M_fpram_c" name="2-(Formamido)-N1-(5-phospho-D-ribosyl)acetamidine" fbc:charge="-1" fbc:chemicalFormula="C8H15N3O8P" />
      <species boundaryCondition="false" compartment="c" constant="false" hasOnlySubstanceUnits="false" id="M_fprica_c" name="5-Formamido-1-(5-phospho-D-ribosyl)imidazole-4-carboxamide" fbc:charge="-2" fbc:chemicalFormula="C10H13N4O9P" />
      <species boundaryCondition="false" compartment="c" constant="false" hasOnlySubstanceUnits="false" id="M_frdp_c" name="Farnesyl diphosphate" fbc:charge="-3" fbc:chemicalFormula="C15H25O7P2" />
      <species boundaryCondition="false" compartment="c" constant="false" hasOnlySubstanceUnits="false" id="M_fru_c" name="D-Fructose" fbc:charge="0" fbc:chemicalFormula="C6H12O6" />
      <species boundaryCondition="false" compartment="c" constant="false" hasOnlySubstanceUnits="false" id="M_frulys_c" name="Fructoselysine" fbc:charge="1" fbc:chemicalFormula="C12H25N2O7" />
      <species boundaryCondition="false" compartment="c" constant="false" hasOnlySubstanceUnits="false" id="M_frulysp_c" name="Fructoselysine Phosphate" fbc:charge="-1" fbc:chemicalFormula="C12H24N2O10P" />
      <species boundaryCondition="false" compartment="c" constant="false" hasOnlySubstanceUnits="false" id="M_fruur_c" name="D-Fructuronate" fbc:charge="-1" fbc:chemicalFormula="C6H9O7" />
      <species boundaryCondition="false" compartment="c" constant="false" hasOnlySubstanceUnits="false" id="M_fuc__L_c" name="L-Fucose" fbc:charge="0" fbc:chemicalFormula="C6H12O5" />
      <species boundaryCondition="false" compartment="c" constant="false" hasOnlySubstanceUnits="false" id="M_fum_c" name="Fumarate" fbc:charge="-2" fbc:chemicalFormula="C4H2O4" />
      <species boundaryCondition="false" compartment="c" constant="false" hasOnlySubstanceUnits="false" id="M_g1p_c" name="D-Glucose 1-phosphate" fbc:charge="-2" fbc:chemicalFormula="C6H11O9P" />
      <species boundaryCondition="false" compartment="c" constant="false" hasOnlySubstanceUnits="false" id="M_g3p_c" name="Glyceraldehyde 3-phosphate" fbc:charge="-2" fbc:chemicalFormula="C3H5O6P" />
      <species boundaryCondition="false" compartment="c" constant="false" hasOnlySubstanceUnits="false" id="M_g3pc_c" name="Sn-Glycero-3-phosphocholine" fbc:charge="0" fbc:chemicalFormula="C8H20NO6P" />
      <species boundaryCondition="false" compartment="c" constant="false" hasOnlySubstanceUnits="false" id="M_g3pe_c" name="Sn-Glycero-3-phosphoethanolamine" fbc:charge="0" fbc:chemicalFormula="C5H14NO6P" />
      <species boundaryCondition="false" compartment="c" constant="false" hasOnlySubstanceUnits="false" id="M_g3pg_c" name="Glycerophosphoglycerol" fbc:charge="-1" fbc:chemicalFormula="C6H14O8P" />
      <species boundaryCondition="false" compartment="c" constant="false" hasOnlySubstanceUnits="false" id="M_g3pi_c" name="Sn-Glycero-3-phospho-1-inositol" fbc:charge="-1" fbc:chemicalFormula="C9H18O11P" />
      <species boundaryCondition="false" compartment="c" constant="false" hasOnlySubstanceUnits="false" id="M_g3ps_c" name="Glycerophosphoserine" fbc:charge="-1" fbc:chemicalFormula="C6H13NO8P" />
      <species boundaryCondition="false" compartment="c" constant="false" hasOnlySubstanceUnits="false" id="M_g6p_c" name="D-Glucose 6-phosphate" fbc:charge="-2" fbc:chemicalFormula="C6H11O9P" />
      <species boundaryCondition="false" compartment="c" constant="false" hasOnlySubstanceUnits="false" id="M_gagicolipa_c" name="Galactosyl-glucosyl-inner core oligosaccharide lipid A" fbc:charge="-11" fbc:chemicalFormula="C157H271N2O84P4" />
      <species boundaryCondition="false" compartment="c" constant="false" hasOnlySubstanceUnits="false" id="M_gal_c" name="D-Galactose" fbc:charge="0" fbc:chemicalFormula="C6H12O6" />
      <species boundaryCondition="false" compartment="c" constant="false" hasOnlySubstanceUnits="false" id="M_gal1p_c" name="Alpha-D-Galactose 1-phosphate" fbc:charge="-2" fbc:chemicalFormula="C6H11O9P" />
      <species boundaryCondition="false" compartment="c" constant="false" hasOnlySubstanceUnits="false" id="M_galct__D_c" name="D-Galactarate" fbc:charge="-2" fbc:chemicalFormula="C6H8O8" />
      <species boundaryCondition="false" compartment="c" constant="false" hasOnlySubstanceUnits="false" id="M_galctn__D_c" name="D-Galactonate" fbc:charge="-1" fbc:chemicalFormula="C6H11O7" />
      <species boundaryCondition="false" compartment="c" constant="false" hasOnlySubstanceUnits="false" id="M_galctn__L_c" name="L-Galactonate" fbc:charge="-1" fbc:chemicalFormula="C6H11O7" />
      <species boundaryCondition="false" compartment="c" constant="false" hasOnlySubstanceUnits="false" id="M_galt1p_c" name="Galactitol 1-phosphate" fbc:charge="-2" fbc:chemicalFormula="C6H13O9P" />
      <species boundaryCondition="false" compartment="c" constant="false" hasOnlySubstanceUnits="false" id="M_galur_c" name="D-Galacturonate" fbc:charge="-1" fbc:chemicalFormula="C6H9O7" />
      <species boundaryCondition="false" compartment="c" constant="false" hasOnlySubstanceUnits="false" id="M_gam1p_c" name="D-Glucosamine 1-phosphate" fbc:charge="-1" fbc:chemicalFormula="C6H13NO8P" />
      <species boundaryCondition="false" compartment="c" constant="false" hasOnlySubstanceUnits="false" id="M_gam6p_c" name="D-Glucosamine 6-phosphate" fbc:charge="-1" fbc:chemicalFormula="C6H13NO8P" />
      <species boundaryCondition="false" compartment="c" constant="false" hasOnlySubstanceUnits="false" id="M_gar_c" name="N1-(5-Phospho-D-ribosyl)glycinamide" fbc:charge="-1" fbc:chemicalFormula="C7H14N2O8P" />
      <species boundaryCondition="false" compartment="c" constant="false" hasOnlySubstanceUnits="false" id="M_garagund_c" name="Glucosyl-O-acetyl-rhamanosyl-N-acetylglucosamyl-undecaprenyl diphosphate" fbc:charge="-2" fbc:chemicalFormula="C77H125N1O22P2" />
      <species boundaryCondition="false" compartment="c" constant="false" hasOnlySubstanceUnits="false" id="M_gbbtn_c" name="Gamma-butyrobetaine" fbc:charge="0" fbc:chemicalFormula="C7H15NO2" />
      <species boundaryCondition="false" compartment="c" constant="false" hasOnlySubstanceUnits="false" id="M_gcald_c" name="Glycolaldehyde" fbc:charge="0" fbc:chemicalFormula="C2H4O2" />
      <species boundaryCondition="false" compartment="c" constant="false" hasOnlySubstanceUnits="false" id="M_gdp_c" name="GDP" fbc:charge="-3" fbc:chemicalFormula="C10H12N5O11P2" />
      <species boundaryCondition="false" compartment="c" constant="false" hasOnlySubstanceUnits="false" id="M_gdpddman_c" name="GDP-4-dehydro-6-deoxy-D-mannose" fbc:charge="-2" fbc:chemicalFormula="C16H21N5O15P2" />
      <species boundaryCondition="false" compartment="c" constant="false" hasOnlySubstanceUnits="false" id="M_gdpfuc_c" name="GDP-L-fucose" fbc:charge="-2" fbc:chemicalFormula="C16H23N5O15P2" />
      <species boundaryCondition="false" compartment="c" constant="false" hasOnlySubstanceUnits="false" id="M_gdpmann_c" name="GDP-D-mannose" fbc:charge="-2" fbc:chemicalFormula="C16H23N5O16P2" />
      <species boundaryCondition="false" compartment="c" constant="false" hasOnlySubstanceUnits="false" id="M_gdpofuc_c" name="GDP-4-oxo-L-fucose" fbc:charge="-2" fbc:chemicalFormula="C16H21N5O15P2" />
      <species boundaryCondition="false" compartment="c" constant="false" hasOnlySubstanceUnits="false" id="M_gdptp_c" name="Guanosine 3'-diphosphate 5'-triphosphate" fbc:charge="-7" fbc:chemicalFormula="C10H11N5O20P5" />
      <species boundaryCondition="false" compartment="c" constant="false" hasOnlySubstanceUnits="false" id="M_gfgaragund_c" name="Galactofuranosyl-glucosyl-O-acetyl-rhamanosyl-N-acetylglucosamyl-undecaprenyl diphosphate" fbc:charge="-2" fbc:chemicalFormula="C83H135N1O27P2" />
      <species boundaryCondition="false" compartment="c" constant="false" hasOnlySubstanceUnits="false" id="M_gg4abut_c" name="Gamma-glutamyl-gamma aminobutyric acid" fbc:charge="-1" fbc:chemicalFormula="C9H15O5N2" />
      <species boundaryCondition="false" compartment="c" constant="false" hasOnlySubstanceUnits="false" id="M_ggagicolipa_c" name="Glucosyl-galactosyl-glucosyl-inner core oligosaccharide lipid A" fbc:charge="-11" fbc:chemicalFormula="C163H281N2O89P4" />
      <species boundaryCondition="false" compartment="c" constant="false" hasOnlySubstanceUnits="false" id="M_ggbutal_c" name="Gamma-glutamyl-gamma-butyraldehyde" fbc:charge="0" fbc:chemicalFormula="C9H16O4N2" />
      <species boundaryCondition="false" compartment="c" constant="false" hasOnlySubstanceUnits="false" id="M_gggagicolipa_c" name="Glucosyl-glucosyl-galactosyl-glucosyl-inner core oligosaccharide lipid A" fbc:charge="-11" fbc:chemicalFormula="C169H291N2O94P4" />
      <species boundaryCondition="false" compartment="c" constant="false" hasOnlySubstanceUnits="false" id="M_ggptrc_c" name="Gamma-glutamyl-putrescine" fbc:charge="1" fbc:chemicalFormula="C9H20O3N3" />
      <species boundaryCondition="false" compartment="c" constant="false" hasOnlySubstanceUnits="false" id="M_ghb_c" name="Gamma-hydroxybutyrate" fbc:charge="-1" fbc:chemicalFormula="C4H7O3" />
      <species boundaryCondition="false" compartment="c" constant="false" hasOnlySubstanceUnits="false" id="M_gicolipa_c" name="Glucosyl-inner core oligosaccharide lipid A" fbc:charge="-11" fbc:chemicalFormula="C151H261N2O79P4" />
      <species boundaryCondition="false" compartment="c" constant="false" hasOnlySubstanceUnits="false" id="M_glc__D_c" name="D-Glucose" fbc:charge="0" fbc:chemicalFormula="C6H12O6" />
      <species boundaryCondition="false" compartment="c" constant="false" hasOnlySubstanceUnits="false" id="M_glcn_c" name="D-Gluconate" fbc:charge="-1" fbc:chemicalFormula="C6H11O7" />
      <species boundaryCondition="false" compartment="c" constant="false" hasOnlySubstanceUnits="false" id="M_glcr_c" name="D-Glucarate" fbc:charge="-2" fbc:chemicalFormula="C6H8O8" />
      <species boundaryCondition="false" compartment="c" constant="false" hasOnlySubstanceUnits="false" id="M_glcur_c" name="D-Glucuronate" fbc:charge="-1" fbc:chemicalFormula="C6H9O7" />
      <species boundaryCondition="false" compartment="c" constant="false" hasOnlySubstanceUnits="false" id="M_gln__L_c" name="L-Glutamine" fbc:charge="0" fbc:chemicalFormula="C5H10N2O3" />
      <species boundaryCondition="false" compartment="c" constant="false" hasOnlySubstanceUnits="false" id="M_glntrna_c" name="L-Glutaminyl-tRNA(Gln)" fbc:charge="1" fbc:chemicalFormula="C5H9N2O2R" />
      <species boundaryCondition="false" compartment="c" constant="false" hasOnlySubstanceUnits="false" id="M_glu__D_c" name="D-Glutamate" fbc:charge="-1" fbc:chemicalFormula="C5H8NO4" />
      <species boundaryCondition="false" compartment="c" constant="false" hasOnlySubstanceUnits="false" id="M_glu__L_c" name="L-Glutamate" fbc:charge="-1" fbc:chemicalFormula="C5H8NO4" />
      <species boundaryCondition="false" compartment="c" constant="false" hasOnlySubstanceUnits="false" id="M_glu1sa_c" name="L-Glutamate 1-semialdehyde" fbc:charge="0" fbc:chemicalFormula="C5H9NO3" />
      <species boundaryCondition="false" compartment="c" constant="false" hasOnlySubstanceUnits="false" id="M_glu5p_c" name="L-Glutamate 5-phosphate" fbc:charge="-2" fbc:chemicalFormula="C5H8NO7P" />
      <species boundaryCondition="false" compartment="c" constant="false" hasOnlySubstanceUnits="false" id="M_glu5sa_c" name="L-Glutamate 5-semialdehyde" fbc:charge="0" fbc:chemicalFormula="C5H9NO3" />
      <species boundaryCondition="false" compartment="c" constant="false" hasOnlySubstanceUnits="false" id="M_glucys_c" name="Gamma-L-Glutamyl-L-cysteine" fbc:charge="-1" fbc:chemicalFormula="C8H13N2O5S" />
      <species boundaryCondition="false" compartment="c" constant="false" hasOnlySubstanceUnits="false" id="M_glutrna_c" name="L-Glutamyl-tRNA(Glu)" fbc:charge="0" fbc:chemicalFormula="C5H7NO3R" />
      <species boundaryCondition="false" compartment="c" constant="false" hasOnlySubstanceUnits="false" id="M_glx_c" name="Glyoxylate" fbc:charge="-1" fbc:chemicalFormula="C2H1O3" />
      <species boundaryCondition="false" compartment="c" constant="false" hasOnlySubstanceUnits="false" id="M_gly_c" name="Glycine" fbc:charge="0" fbc:chemicalFormula="C2H5NO2" />
      <species boundaryCondition="false" compartment="c" constant="false" hasOnlySubstanceUnits="false" id="M_glyald_c" name="D-Glyceraldehyde" fbc:charge="0" fbc:chemicalFormula="C3H6O3" />
      <species boundaryCondition="false" compartment="c" constant="false" hasOnlySubstanceUnits="false" id="M_glyb_c" name="Glycine betaine" fbc:charge="0" fbc:chemicalFormula="C5H11NO2" />
      <species boundaryCondition="false" compartment="c" constant="false" hasOnlySubstanceUnits="false" id="M_glyc_c" name="Glycerol" fbc:charge="0" fbc:chemicalFormula="C3H8O3" />
      <species boundaryCondition="false" compartment="c" constant="false" hasOnlySubstanceUnits="false" id="M_glyc__R_c" name="(R)-Glycerate" fbc:charge="-1" fbc:chemicalFormula="C3H5O4" />
      <species boundaryCondition="false" compartment="c" constant="false" hasOnlySubstanceUnits="false" id="M_glyc2p_c" name="Glycerol 2-phosphate" fbc:charge="-2" fbc:chemicalFormula="C3H7O6P" />
      <species boundaryCondition="false" compartment="c" constant="false" hasOnlySubstanceUnits="false" id="M_glyc3p_c" name="Glycerol 3-phosphate" fbc:charge="-2" fbc:chemicalFormula="C3H7O6P" />
      <species boundaryCondition="false" compartment="c" constant="false" hasOnlySubstanceUnits="false" id="M_glyclt_c" name="Glycolate" fbc:charge="-1" fbc:chemicalFormula="C2H3O3" />
      <species boundaryCondition="false" compartment="c" constant="false" hasOnlySubstanceUnits="false" id="M_glycogen_c" name="Glycogen" fbc:charge="0" fbc:chemicalFormula="C6H10O5" />
      <species boundaryCondition="false" compartment="c" constant="false" hasOnlySubstanceUnits="false" id="M_glytrna_c" name="Glycyl-tRNA(Gly)" fbc:charge="1" fbc:chemicalFormula="C2H4NOR" />
      <species boundaryCondition="false" compartment="c" constant="false" hasOnlySubstanceUnits="false" id="M_gmeACP_c" name="Glutaryl-[acyl-carrier protein] methyl ester" fbc:charge="-1" fbc:chemicalFormula="C17H29N2O10PRS" />
      <species boundaryCondition="false" compartment="c" constant="false" hasOnlySubstanceUnits="false" id="M_gmhep17bp_c" name="D-Glycero-D-manno-heptose 1,7-bisphosphate" fbc:charge="-4" fbc:chemicalFormula="C7H12O13P2" />
      <species boundaryCondition="false" compartment="c" constant="false" hasOnlySubstanceUnits="false" id="M_gmhep1p_c" name="D-Glycero-D-manno-heptose 1-phosphate" fbc:charge="-2" fbc:chemicalFormula="C7H13O10P" />
      <species boundaryCondition="false" compartment="c" constant="false" hasOnlySubstanceUnits="false" id="M_gmhep7p_c" name="D-Glycero-D-manno-heptose 7-phosphate" fbc:charge="-2" fbc:chemicalFormula="C7H13O10P" />
      <species boundaryCondition="false" compartment="c" constant="false" hasOnlySubstanceUnits="false" id="M_gmp_c" name="GMP" fbc:charge="-2" fbc:chemicalFormula="C10H12N5O8P" />
      <species boundaryCondition="false" compartment="c" constant="false" hasOnlySubstanceUnits="false" id="M_gp4g_c" name="P1,P4-Bis(5'-guanosyl) tetraphosphate" fbc:charge="-4" fbc:chemicalFormula="C20H24N10O21P4" />
      <species boundaryCondition="false" compartment="c" constant="false" hasOnlySubstanceUnits="false" id="M_grdp_c" name="Geranyl diphosphate" fbc:charge="-3" fbc:chemicalFormula="C10H17O7P2" />
      <species boundaryCondition="false" compartment="c" constant="false" hasOnlySubstanceUnits="false" id="M_grxox_c" name="Glutaredoxin (oxidized)" fbc:charge="0" fbc:chemicalFormula="X" />
      <species boundaryCondition="false" compartment="c" constant="false" hasOnlySubstanceUnits="false" id="M_grxrd_c" name="Glutaredoxin (reduced)" fbc:charge="0" fbc:chemicalFormula="XH2" />
      <species boundaryCondition="false" compartment="c" constant="false" hasOnlySubstanceUnits="false" id="M_gslnt_c" name="Glutathiolselenolate" fbc:charge="-1" fbc:chemicalFormula="C10H16N3O6SSe" />
      <species boundaryCondition="false" compartment="c" constant="false" hasOnlySubstanceUnits="false" id="M_gsn_c" name="Guanosine" fbc:charge="0" fbc:chemicalFormula="C10H13N5O5" />
      <species boundaryCondition="false" compartment="c" constant="false" hasOnlySubstanceUnits="false" id="M_gthox_c" name="Oxidized glutathione" fbc:charge="-2" fbc:chemicalFormula="C20H30N6O12S2" />
      <species boundaryCondition="false" compartment="c" constant="false" hasOnlySubstanceUnits="false" id="M_gthrd_c" name="Reduced glutathione" fbc:charge="-1" fbc:chemicalFormula="C10H16N3O6S" />
      <species boundaryCondition="false" compartment="c" constant="false" hasOnlySubstanceUnits="false" id="M_gtp_c" name="GTP" fbc:charge="-4" fbc:chemicalFormula="C10H12N5O14P3" />
      <species boundaryCondition="false" compartment="c" constant="false" hasOnlySubstanceUnits="false" id="M_gtspmd_c" name="Glutathionylspermidine" fbc:charge="2" fbc:chemicalFormula="C17H36N6O5S" />
      <species boundaryCondition="false" compartment="c" constant="false" hasOnlySubstanceUnits="false" id="M_gua_c" name="Guanine" fbc:charge="0" fbc:chemicalFormula="C5H5N5O" />
      <species boundaryCondition="false" compartment="c" constant="false" hasOnlySubstanceUnits="false" id="M_h_c" name="H+" fbc:charge="1" fbc:chemicalFormula="H" />
      <species boundaryCondition="false" compartment="c" constant="false" hasOnlySubstanceUnits="false" id="M_h2_c" name="H2" fbc:charge="0" fbc:chemicalFormula="H2" />
      <species boundaryCondition="false" compartment="c" constant="false" hasOnlySubstanceUnits="false" id="M_h2mb4p_c" name="1-hydroxy-2-methyl-2-(E)-butenyl 4-diphosphate" fbc:charge="-3" fbc:chemicalFormula="C5H9O8P2" />
      <species boundaryCondition="false" compartment="c" constant="false" hasOnlySubstanceUnits="false" id="M_h2o_c" name="H2O" fbc:charge="0" fbc:chemicalFormula="H2O" />
      <species boundaryCondition="false" compartment="c" constant="false" hasOnlySubstanceUnits="false" id="M_h2o2_c" name="Hydrogen peroxide" fbc:charge="0" fbc:chemicalFormula="H2O2" />
      <species boundaryCondition="false" compartment="c" constant="false" hasOnlySubstanceUnits="false" id="M_h2s_c" name="Hydrogen sulfide" fbc:charge="0" fbc:chemicalFormula="H2S" />
      <species boundaryCondition="false" compartment="c" constant="false" hasOnlySubstanceUnits="false" id="M_hco3_c" name="Bicarbonate" fbc:charge="-1" fbc:chemicalFormula="CHO3" />
      <species boundaryCondition="false" compartment="c" constant="false" hasOnlySubstanceUnits="false" id="M_hcys__L_c" name="L-Homocysteine" fbc:charge="0" fbc:chemicalFormula="C4H9NO2S" />
      <species boundaryCondition="false" compartment="c" constant="false" hasOnlySubstanceUnits="false" id="M_hdca_c" name="Hexadecanoate (n-C16:0)" fbc:charge="-1" fbc:chemicalFormula="C16H31O2" />
      <species boundaryCondition="false" compartment="c" constant="false" hasOnlySubstanceUnits="false" id="M_hdcap_c" name="Hexadecanoyl-phosphate (n-C16:0)" fbc:charge="-1" fbc:chemicalFormula="C16H32O5P" />
      <species boundaryCondition="false" compartment="c" constant="false" hasOnlySubstanceUnits="false" id="M_hdcea_c" name="Hexadecenoate (n-C16:1)" fbc:charge="-1" fbc:chemicalFormula="C16H29O2" />
      <species boundaryCondition="false" compartment="c" constant="false" hasOnlySubstanceUnits="false" id="M_hdceap_c" name="Hexadecanoyl-phosphate (n-C16:1)" fbc:charge="-1" fbc:chemicalFormula="C16H30O5P" />
      <species boundaryCondition="false" compartment="c" constant="false" hasOnlySubstanceUnits="false" id="M_hdcoa_c" name="Hexadecenoyl-CoA (n-C16:1CoA)" fbc:charge="-4" fbc:chemicalFormula="C37H60N7O17P3S" />
      <species boundaryCondition="false" compartment="c" constant="false" hasOnlySubstanceUnits="false" id="M_hdd2coa_c" name="Trans-Hexadec-2-enoyl-CoA" fbc:charge="-4" fbc:chemicalFormula="C37H60N7O17P3S" />
      <species boundaryCondition="false" compartment="c" constant="false" hasOnlySubstanceUnits="false" id="M_hdeACP_c" name="Cis-hexadec-9-enoyl-[acyl-carrier protein] (n-C16:1)" fbc:charge="-1" fbc:chemicalFormula="C27H49N2O8PRS" />
      <species boundaryCondition="false" compartment="c" constant="false" hasOnlySubstanceUnits="false" id="M_hemeO_c" name="Heme O" fbc:charge="-2" fbc:chemicalFormula="C49H56FeN4O5" />
      <species boundaryCondition="false" compartment="c" constant="false" hasOnlySubstanceUnits="false" id="M_hexACP_c" name="Hexanoyl-ACP (n-C6:0ACP)" fbc:charge="-1" fbc:chemicalFormula="C17H31N2O8PRS" />
      <species boundaryCondition="false" compartment="c" constant="false" hasOnlySubstanceUnits="false" id="M_hg2_c" name="Hg2+" fbc:charge="2" fbc:chemicalFormula="Hg" />
      <species boundaryCondition="false" compartment="c" constant="false" hasOnlySubstanceUnits="false" id="M_hgmeACP_c" name="3-Hydroxyglutaryl-[acyl-carrier protein] methyl ester" fbc:charge="-1" fbc:chemicalFormula="C17H29N2O11PRS" />
      <species boundaryCondition="false" compartment="c" constant="false" hasOnlySubstanceUnits="false" id="M_hhlipa_c" name="Heptosyl-heptosyl-kdo2-lipidA" fbc:charge="-6" fbc:chemicalFormula="C124H220N2O51P2" />
      <species boundaryCondition="false" compartment="c" constant="false" hasOnlySubstanceUnits="false" id="M_his__L_c" name="L-Histidine" fbc:charge="0" fbc:chemicalFormula="C6H9N3O2" />
      <species boundaryCondition="false" compartment="c" constant="false" hasOnlySubstanceUnits="false" id="M_hisp_c" name="L-Histidinol phosphate" fbc:charge="-1" fbc:chemicalFormula="C6H11N3O4P" />
      <species boundaryCondition="false" compartment="c" constant="false" hasOnlySubstanceUnits="false" id="M_histd_c" name="L-Histidinol" fbc:charge="1" fbc:chemicalFormula="C6H12N3O" />
      <species boundaryCondition="false" compartment="c" constant="false" hasOnlySubstanceUnits="false" id="M_histrna_c" name="L-Histidyl-tRNA(His)" fbc:charge="1" fbc:chemicalFormula="C6H8N3OR" />
      <species boundaryCondition="false" compartment="c" constant="false" hasOnlySubstanceUnits="false" id="M_hkndd_c" name="2-Hydroxy-6-oxonona-2,4-diene-1,9-dioate" fbc:charge="-2" fbc:chemicalFormula="C9H8O6" />
      <species boundaryCondition="false" compartment="c" constant="false" hasOnlySubstanceUnits="false" id="M_hkntd_c" name="2-hydroxy-6-ketononatrienedioate" fbc:charge="-2" fbc:chemicalFormula="C9H6O6" />
      <species boundaryCondition="false" compartment="c" constant="false" hasOnlySubstanceUnits="false" id="M_hlipa_c" name="Heptosyl-kdo2-lipidA" fbc:charge="-6" fbc:chemicalFormula="C117H208N2O45P2" />
      <species boundaryCondition="false" compartment="c" constant="false" hasOnlySubstanceUnits="false" id="M_hmbil_c" name="Hydroxymethylbilane" fbc:charge="-8" fbc:chemicalFormula="C40H38N4O17" />
      <species boundaryCondition="false" compartment="c" constant="false" hasOnlySubstanceUnits="false" id="M_hmgth_c" name="Hydroxymethylglutathione" fbc:charge="-1" fbc:chemicalFormula="C11H18N3O7S" />
      <species boundaryCondition="false" compartment="c" constant="false" hasOnlySubstanceUnits="false" id="M_hom__L_c" name="L-Homoserine" fbc:charge="0" fbc:chemicalFormula="C4H9NO3" />
      <species boundaryCondition="false" compartment="c" constant="false" hasOnlySubstanceUnits="false" id="M_hphhlipa_c" name="Heptosyl-phospho-heptosyl-heptosyl-kdo2-lipidA" fbc:charge="-8" fbc:chemicalFormula="C131H231N2O60P3" />
      <species boundaryCondition="false" compartment="c" constant="false" hasOnlySubstanceUnits="false" id="M_hpmeACP_c" name="3-Hydroxypimeloyl-[acyl-carrier protein] methyl ester" fbc:charge="-1" fbc:chemicalFormula="C19H33N2O11PRS" />
      <species boundaryCondition="false" compartment="c" constant="false" hasOnlySubstanceUnits="false" id="M_hpyr_c" name="Hydroxypyruvate" fbc:charge="-1" fbc:chemicalFormula="C3H3O4" />
      <species boundaryCondition="false" compartment="c" constant="false" hasOnlySubstanceUnits="false" id="M_hqn_c" name="Hydroquinone" fbc:charge="0" fbc:chemicalFormula="C6H6O2" />
      <species boundaryCondition="false" compartment="c" constant="false" hasOnlySubstanceUnits="false" id="M_hx2coa_c" name="Trans-Hex-2-enoyl-CoA" fbc:charge="-4" fbc:chemicalFormula="C27H40N7O17P3S" />
      <species boundaryCondition="false" compartment="c" constant="false" hasOnlySubstanceUnits="false" id="M_hxa_c" name="Hexanoate (n-C6:0)" fbc:charge="-1" fbc:chemicalFormula="C6H11O2" />
      <species boundaryCondition="false" compartment="c" constant="false" hasOnlySubstanceUnits="false" id="M_hxan_c" name="Hypoxanthine" fbc:charge="0" fbc:chemicalFormula="C5H4N4O" />
      <species boundaryCondition="false" compartment="c" constant="false" hasOnlySubstanceUnits="false" id="M_hxcoa_c" name="Hexanoyl-CoA (n-C6:0CoA)" fbc:charge="-4" fbc:chemicalFormula="C27H42N7O17P3S" />
      <species boundaryCondition="false" compartment="c" constant="false" hasOnlySubstanceUnits="false" id="M_iasp_c" name="Iminoaspartate" fbc:charge="-2" fbc:chemicalFormula="C4H3NO4" />
      <species boundaryCondition="false" compartment="c" constant="false" hasOnlySubstanceUnits="false" id="M_ichor_c" name="Isochorismate" fbc:charge="-2" fbc:chemicalFormula="C10H8O6" />
      <species boundaryCondition="false" compartment="c" constant="false" hasOnlySubstanceUnits="false" id="M_icit_c" name="Isocitrate" fbc:charge="-3" fbc:chemicalFormula="C6H5O7" />
      <species boundaryCondition="false" compartment="c" constant="false" hasOnlySubstanceUnits="false" id="M_icolipa_c" name="Inner core oligosaccharide lipid A (E coli)" fbc:charge="-11" fbc:chemicalFormula="C145H251N2O74P4" />
      <species boundaryCondition="false" compartment="c" constant="false" hasOnlySubstanceUnits="false" id="M_idon__L_c" name="L-Idonate" fbc:charge="-1" fbc:chemicalFormula="C6H11O7" />
      <species boundaryCondition="false" compartment="c" constant="false" hasOnlySubstanceUnits="false" id="M_idp_c" name="IDP" fbc:charge="-3" fbc:chemicalFormula="C10H11N4O11P2" />
      <species boundaryCondition="false" compartment="c" constant="false" hasOnlySubstanceUnits="false" id="M_ile__L_c" name="L-Isoleucine" fbc:charge="0" fbc:chemicalFormula="C6H13NO2" />
      <species boundaryCondition="false" compartment="c" constant="false" hasOnlySubstanceUnits="false" id="M_iletrna_c" name="L-Isoleucyl-tRNA(Ile)" fbc:charge="1" fbc:chemicalFormula="C6H12NOR" />
      <species boundaryCondition="false" compartment="c" constant="false" hasOnlySubstanceUnits="false" id="M_imacp_c" name="3-(Imidazol-4-yl)-2-oxopropyl phosphate" fbc:charge="-2" fbc:chemicalFormula="C6H7N2O5P" />
      <species boundaryCondition="false" compartment="c" constant="false" hasOnlySubstanceUnits="false" id="M_imp_c" name="IMP" fbc:charge="-2" fbc:chemicalFormula="C10H11N4O8P" />
      <species boundaryCondition="false" compartment="c" constant="false" hasOnlySubstanceUnits="false" id="M_indole_c" name="Indole" fbc:charge="0" fbc:chemicalFormula="C8H7N" />
      <species boundaryCondition="false" compartment="c" constant="false" hasOnlySubstanceUnits="false" id="M_inost_c" name="Myo-Inositol" fbc:charge="0" fbc:chemicalFormula="C6H12O6" />
      <species boundaryCondition="false" compartment="c" constant="false" hasOnlySubstanceUnits="false" id="M_ins_c" name="Inosine" fbc:charge="0" fbc:chemicalFormula="C10H12N4O5" />
      <species boundaryCondition="false" compartment="c" constant="false" hasOnlySubstanceUnits="false" id="M_ipdp_c" name="Isopentenyl diphosphate" fbc:charge="-3" fbc:chemicalFormula="C5H9O7P2" />
      <species boundaryCondition="false" compartment="c" constant="false" hasOnlySubstanceUnits="false" id="M_iscs_c" name="IscS sulfur acceptor protein" fbc:charge="0" fbc:chemicalFormula="HSR" />
      <species boundaryCondition="false" compartment="c" constant="false" hasOnlySubstanceUnits="false" id="M_iscssh_c" name="IscS with bound sulfur" fbc:charge="0" fbc:chemicalFormula="HS2R" />
      <species boundaryCondition="false" compartment="c" constant="false" hasOnlySubstanceUnits="false" id="M_iscu_c" name="IscU scaffold protein" fbc:charge="0" fbc:chemicalFormula="H8O2S6R" />
      <species boundaryCondition="false" compartment="c" constant="false" hasOnlySubstanceUnits="false" id="M_iscu_2fe2s_c" name="IscU with bound [2Fe-2S] cluster" fbc:charge="-2" fbc:chemicalFormula="H4O2S8Fe2R" />
      <species boundaryCondition="false" compartment="c" constant="false" hasOnlySubstanceUnits="false" id="M_iscu_2fe2s2_c" name="IscU with two bound [2Fe-2S] clusters" fbc:charge="-4" fbc:chemicalFormula="O2S10Fe4R" />
      <species boundaryCondition="false" compartment="c" constant="false" hasOnlySubstanceUnits="false" id="M_iscu_4fe4s_c" name="IscU with bound [4Fe-4S] cluster" fbc:charge="-2" fbc:chemicalFormula="H4O2S10Fe4R" />
      <species boundaryCondition="false" compartment="c" constant="false" hasOnlySubstanceUnits="false" id="M_isetac_c" name="Isethionic acid" fbc:charge="-1" fbc:chemicalFormula="C2H5O4S" />
      <species boundaryCondition="false" compartment="c" constant="false" hasOnlySubstanceUnits="false" id="M_itp_c" name="ITP" fbc:charge="-4" fbc:chemicalFormula="C10H11N4O14P3" />
      <species boundaryCondition="false" compartment="c" constant="false" hasOnlySubstanceUnits="false" id="M_k_c" name="Potassium" fbc:charge="1" fbc:chemicalFormula="K" />
      <species boundaryCondition="false" compartment="c" constant="false" hasOnlySubstanceUnits="false" id="M_kdo_c" name="3-Deoxy-D-manno-2-octulosonate" fbc:charge="-1" fbc:chemicalFormula="C8H13O8" />
      <species boundaryCondition="false" compartment="c" constant="false" hasOnlySubstanceUnits="false" id="M_kdo2lipid4_c" name="KDO(2)-lipid IV(A)" fbc:charge="-6" fbc:chemicalFormula="C84H148N2O37P2" />
      <species boundaryCondition="false" compartment="c" constant="false" hasOnlySubstanceUnits="false" id="M_kdo2lipid4L_c" name="KDO(2)-lipid IV(A) with laurate" fbc:charge="-6" fbc:chemicalFormula="C96H170N2O38P2" />
      <species boundaryCondition="false" compartment="c" constant="false" hasOnlySubstanceUnits="false" id="M_kdo2lipid4p_c" name="KDO(2)-lipid IV(A) with palmitoleoyl" fbc:charge="-6" fbc:chemicalFormula="C100H176N2O38P2" />
      <species boundaryCondition="false" compartment="c" constant="false" hasOnlySubstanceUnits="false" id="M_kdo8p_c" name="3-Deoxy-D-manno-octulosonate 8-phosphate" fbc:charge="-3" fbc:chemicalFormula="C8H12O11P" />
      <species boundaryCondition="false" compartment="c" constant="false" hasOnlySubstanceUnits="false" id="M_kdolipid4_c" name="KDO-lipid IV(A)" fbc:charge="-5" fbc:chemicalFormula="C76H137N2O30P2" />
      <species boundaryCondition="false" compartment="c" constant="false" hasOnlySubstanceUnits="false" id="M_kphphhlipa_c" name="Kdo-phospho-heptosyl-phospho-heptosyl-heptosyl-kdo2-lipidA" fbc:charge="-11" fbc:chemicalFormula="C139H241N2O70P4" />
      <species boundaryCondition="false" compartment="c" constant="false" hasOnlySubstanceUnits="false" id="M_lac__D_c" name="D-Lactate" fbc:charge="-1" fbc:chemicalFormula="C3H5O3" />
      <species boundaryCondition="false" compartment="c" constant="false" hasOnlySubstanceUnits="false" id="M_lac__L_c" name="L-Lactate" fbc:charge="-1" fbc:chemicalFormula="C3H5O3" />
      <species boundaryCondition="false" compartment="c" constant="false" hasOnlySubstanceUnits="false" id="M_lald__D_c" name="D-Lactaldehyde" fbc:charge="0" fbc:chemicalFormula="C3H6O2" />
      <species boundaryCondition="false" compartment="c" constant="false" hasOnlySubstanceUnits="false" id="M_lald__L_c" name="L-Lactaldehyde" fbc:charge="0" fbc:chemicalFormula="C3H6O2" />
      <species boundaryCondition="false" compartment="c" constant="false" hasOnlySubstanceUnits="false" id="M_lcts_c" name="Lactose" fbc:charge="0" fbc:chemicalFormula="C12H22O11" />
      <species boundaryCondition="false" compartment="c" constant="false" hasOnlySubstanceUnits="false" id="M_leu__L_c" name="L-Leucine" fbc:charge="0" fbc:chemicalFormula="C6H13NO2" />
      <species boundaryCondition="false" compartment="c" constant="false" hasOnlySubstanceUnits="false" id="M_leutrna_c" name="L-Leucyl-tRNA(Leu)" fbc:charge="1" fbc:chemicalFormula="C6H12NOR" />
      <species boundaryCondition="false" compartment="c" constant="false" hasOnlySubstanceUnits="false" id="M_lgt__S_c" name="(R)-S-Lactoylglutathione" fbc:charge="-1" fbc:chemicalFormula="C13H20N3O8S" />
      <species boundaryCondition="false" compartment="c" constant="false" hasOnlySubstanceUnits="false" id="M_lipa_c" name="KDO(2)-lipid (A)" fbc:charge="-6" fbc:chemicalFormula="C110H196N2O39P2" />
      <species boundaryCondition="false" compartment="c" constant="false" hasOnlySubstanceUnits="false" id="M_lipa_cold_c" name="Cold adapted KDO(2)-lipid (A)" fbc:charge="-6" fbc:chemicalFormula="C114H202N2O39P2" />
      <species boundaryCondition="false" compartment="c" constant="false" hasOnlySubstanceUnits="false" id="M_lipidA_c" name="2,3,2'3'-Tetrakis(beta-hydroxymyristoyl)-D-glucosaminyl-1,6-beta-D-glucosamine 1,4'-bisphosphate" fbc:charge="-4" fbc:chemicalFormula="C68H126N2O23P2" />
      <species boundaryCondition="false" compartment="c" constant="false" hasOnlySubstanceUnits="false" id="M_lipidAds_c" name="Lipid A Disaccharide" fbc:charge="-2" fbc:chemicalFormula="C68H127N2O20P" />
      <species boundaryCondition="false" compartment="c" constant="false" hasOnlySubstanceUnits="false" id="M_lipidX_c" name="2,3-Bis(3-hydroxytetradecanoyl)-beta-D-glucosaminyl 1-phosphate" fbc:charge="-2" fbc:chemicalFormula="C34H64NO12P" />
      <species boundaryCondition="false" compartment="c" constant="false" hasOnlySubstanceUnits="false" id="M_lipoamp_c" name="Lipoyl-AMP" fbc:charge="-1" fbc:chemicalFormula="C18H25N5O8PS2" />
      <species boundaryCondition="false" compartment="c" constant="false" hasOnlySubstanceUnits="false" id="M_lipoate_c" name="Lipoate" fbc:charge="0" fbc:chemicalFormula="C8H14O2S2" />
      <species boundaryCondition="false" compartment="c" constant="false" hasOnlySubstanceUnits="false" id="M_lipopb_c" name="Lipoate (protein bound)" fbc:charge="1" fbc:chemicalFormula="C8H13OS2" />
      <species boundaryCondition="false" compartment="c" constant="false" hasOnlySubstanceUnits="false" id="M_lys__L_c" name="L-Lysine" fbc:charge="1" fbc:chemicalFormula="C6H15N2O2" />
      <species boundaryCondition="false" compartment="c" constant="false" hasOnlySubstanceUnits="false" id="M_lystrna_c" name="L-Lysine-tRNA (Lys)" fbc:charge="2" fbc:chemicalFormula="C6H14N2OR" />
      <species boundaryCondition="false" compartment="c" constant="false" hasOnlySubstanceUnits="false" id="M_lyx__L_c" name="L-Lyxose" fbc:charge="0" fbc:chemicalFormula="C5H10O5" />
      <species boundaryCondition="false" compartment="c" constant="false" hasOnlySubstanceUnits="false" id="M_mal__D_c" name="D-Malate" fbc:charge="-2" fbc:chemicalFormula="C4H4O5" />
      <species boundaryCondition="false" compartment="c" constant="false" hasOnlySubstanceUnits="false" id="M_mal__L_c" name="L-Malate" fbc:charge="-2" fbc:chemicalFormula="C4H4O5" />
      <species boundaryCondition="false" compartment="c" constant="false" hasOnlySubstanceUnits="false" id="M_malACP_c" name="Malonyl-[acyl-carrier protein]" fbc:charge="-2" fbc:chemicalFormula="C14H22N2O10PRS" />
      <species boundaryCondition="false" compartment="c" constant="false" hasOnlySubstanceUnits="false" id="M_malcoa_c" name="Malonyl-CoA" fbc:charge="-5" fbc:chemicalFormula="C24H33N7O19P3S" />
      <species boundaryCondition="false" compartment="c" constant="false" hasOnlySubstanceUnits="false" id="M_malcoame_c" name="Malonyl-CoA methyl ester" fbc:charge="-4" fbc:chemicalFormula="C25H36N7O19P3S" />
      <species boundaryCondition="false" compartment="c" constant="false" hasOnlySubstanceUnits="false" id="M_malt_c" name="Maltose" fbc:charge="0" fbc:chemicalFormula="C12H22O11" />
      <species boundaryCondition="false" compartment="c" constant="false" hasOnlySubstanceUnits="false" id="M_malt6p_c" name="Maltose 6'-phosphate" fbc:charge="-2" fbc:chemicalFormula="C12H21O14P" />
      <species boundaryCondition="false" compartment="c" constant="false" hasOnlySubstanceUnits="false" id="M_malthp_c" name="Maltoheptaose" fbc:charge="0" fbc:chemicalFormula="C42H72O36" />
      <species boundaryCondition="false" compartment="c" constant="false" hasOnlySubstanceUnits="false" id="M_malthx_c" name="Maltohexaose" fbc:charge="0" fbc:chemicalFormula="C36H62O31" />
      <species boundaryCondition="false" compartment="c" constant="false" hasOnlySubstanceUnits="false" id="M_maltpt_c" name="Maltopentaose" fbc:charge="0" fbc:chemicalFormula="C30H52O26" />
      <species boundaryCondition="false" compartment="c" constant="false" hasOnlySubstanceUnits="false" id="M_malttr_c" name="Maltotriose" fbc:charge="0" fbc:chemicalFormula="C18H32O16" />
      <species boundaryCondition="false" compartment="c" constant="false" hasOnlySubstanceUnits="false" id="M_maltttr_c" name="Maltotetraose" fbc:charge="0" fbc:chemicalFormula="C24H42O21" />
      <species boundaryCondition="false" compartment="c" constant="false" hasOnlySubstanceUnits="false" id="M_man_c" name="D-Mannose" fbc:charge="0" fbc:chemicalFormula="C6H12O6" />
      <species boundaryCondition="false" compartment="c" constant="false" hasOnlySubstanceUnits="false" id="M_man1p_c" name="D-Mannose 1-phosphate" fbc:charge="-2" fbc:chemicalFormula="C6H11O9P" />
      <species boundaryCondition="false" compartment="c" constant="false" hasOnlySubstanceUnits="false" id="M_man6p_c" name="D-Mannose 6-phosphate" fbc:charge="-2" fbc:chemicalFormula="C6H11O9P" />
      <species boundaryCondition="false" compartment="c" constant="false" hasOnlySubstanceUnits="false" id="M_man6pglyc_c" name="2(alpha-D-Mannosyl-6-phosphate)-D-glycerate" fbc:charge="-3" fbc:chemicalFormula="C9H14O12P" />
      <species boundaryCondition="false" compartment="c" constant="false" hasOnlySubstanceUnits="false" id="M_mana_c" name="D-Mannonate" fbc:charge="-1" fbc:chemicalFormula="C6H11O7" />
      <species boundaryCondition="false" compartment="c" constant="false" hasOnlySubstanceUnits="false" id="M_mdhdhf_c" name="(2R,4S)-2-methyl-2,4-dihydroxydihydrofuran-3-one" fbc:charge="0" fbc:chemicalFormula="C5H8O4" />
      <species boundaryCondition="false" compartment="c" constant="false" hasOnlySubstanceUnits="false" id="M_melib_c" name="Melibiose" fbc:charge="0" fbc:chemicalFormula="C12H22O11" />
      <species boundaryCondition="false" compartment="c" constant="false" hasOnlySubstanceUnits="false" id="M_meoh_c" name="Methanol" fbc:charge="0" fbc:chemicalFormula="CH4O1" />
      <species boundaryCondition="false" compartment="c" constant="false" hasOnlySubstanceUnits="false" id="M_mercppyr_c" name="Mercaptopyruvate" fbc:charge="-1" fbc:chemicalFormula="C3H3O3S" />
      <species boundaryCondition="false" compartment="c" constant="false" hasOnlySubstanceUnits="false" id="M_met__D_c" name="D-Methionine" fbc:charge="0" fbc:chemicalFormula="C5H10NO2S" />
      <species boundaryCondition="false" compartment="c" constant="false" hasOnlySubstanceUnits="false" id="M_met__L_c" name="L-Methionine" fbc:charge="0" fbc:chemicalFormula="C5H11NO2S" />
      <species boundaryCondition="false" compartment="c" constant="false" hasOnlySubstanceUnits="false" id="M_methf_c" name="5,10-Methenyltetrahydrofolate" fbc:charge="-1" fbc:chemicalFormula="C20H20N7O6" />
      <species boundaryCondition="false" compartment="c" constant="false" hasOnlySubstanceUnits="false" id="M_metsox_R__L_c" name="L-methionine-R-sulfoxide" fbc:charge="0" fbc:chemicalFormula="C5H11NO3S" />
      <species boundaryCondition="false" compartment="c" constant="false" hasOnlySubstanceUnits="false" id="M_metsox_S__L_c" name="L-Methionine Sulfoxide" fbc:charge="0" fbc:chemicalFormula="C5H11NO3S" />
      <species boundaryCondition="false" compartment="c" constant="false" hasOnlySubstanceUnits="false" id="M_mettrna_c" name="L-Methionyl-tRNA (Met)" fbc:charge="1" fbc:chemicalFormula="C5H10NOSR" />
      <species boundaryCondition="false" compartment="c" constant="false" hasOnlySubstanceUnits="false" id="M_mg2_c" name="Magnesium" fbc:charge="2" fbc:chemicalFormula="Mg" />
      <species boundaryCondition="false" compartment="c" constant="false" hasOnlySubstanceUnits="false" id="M_mi1p__D_c" name="1D-myo-Inositol 1-phosphate" fbc:charge="-2" fbc:chemicalFormula="C6H11O9P" />
      <species boundaryCondition="false" compartment="c" constant="false" hasOnlySubstanceUnits="false" id="M_micit_c" name="Methylisocitrate" fbc:charge="-3" fbc:chemicalFormula="C7H7O7" />
      <species boundaryCondition="false" compartment="c" constant="false" hasOnlySubstanceUnits="false" id="M_mlthf_c" name="5,10-Methylenetetrahydrofolate" fbc:charge="-2" fbc:chemicalFormula="C20H21N7O6" />
      <species boundaryCondition="false" compartment="c" constant="false" hasOnlySubstanceUnits="false" id="M_mmcoa__S_c" name="(S)-Methylmalonyl-CoA" fbc:charge="-5" fbc:chemicalFormula="C25H35N7O19P3S" />
      <species boundaryCondition="false" compartment="c" constant="false" hasOnlySubstanceUnits="false" id="M_mmet_c" name="S-Methyl-L-methionine" fbc:charge="1" fbc:chemicalFormula="C6H14NO2S" />
      <species boundaryCondition="false" compartment="c" constant="false" hasOnlySubstanceUnits="false" id="M_mn2_c" name="Mn2+" fbc:charge="2" fbc:chemicalFormula="Mn" />
      <species boundaryCondition="false" compartment="c" constant="false" hasOnlySubstanceUnits="false" id="M_mnl1p_c" name="D-Mannitol 1-phosphate" fbc:charge="-2" fbc:chemicalFormula="C6H13O9P" />
      <species boundaryCondition="false" compartment="c" constant="false" hasOnlySubstanceUnits="false" id="M_moadamp_c" name="MoaD Protein with bound AMP" fbc:charge="-1" fbc:chemicalFormula="C11H12N5O8P1X" />
      <species boundaryCondition="false" compartment="c" constant="false" hasOnlySubstanceUnits="false" id="M_moadcoo_c" name="MoaD Protein with carboxylate" fbc:charge="-1" fbc:chemicalFormula="C1O2X" />
      <species boundaryCondition="false" compartment="c" constant="false" hasOnlySubstanceUnits="false" id="M_moadcosh_c" name="MoaD Protein with thiocarboxylate" fbc:charge="0" fbc:chemicalFormula="C1H1O1S1X" />
      <species boundaryCondition="false" compartment="c" constant="false" hasOnlySubstanceUnits="false" id="M_mobd_c" name="Molybdate" fbc:charge="-2" fbc:chemicalFormula="MoO4" />
      <species boundaryCondition="false" compartment="c" constant="false" hasOnlySubstanceUnits="false" id="M_moco_c" name="Molybdenum cofactor" fbc:charge="-2" fbc:chemicalFormula="C10H10N5O8PS2Mo" />
      <species boundaryCondition="false" compartment="c" constant="false" hasOnlySubstanceUnits="false" id="M_mococdp_c" name="Molybdopterin cytosine dinucleotide" fbc:charge="-2" fbc:chemicalFormula="C19H22N8O15P2S2Mo" />
      <species boundaryCondition="false" compartment="c" constant="false" hasOnlySubstanceUnits="false" id="M_mocogdp_c" name="Molybdopterin guanine dinucleotide" fbc:charge="-2" fbc:chemicalFormula="C20H22N10O15P2S2Mo" />
      <species boundaryCondition="false" compartment="c" constant="false" hasOnlySubstanceUnits="false" id="M_mpt_c" name="Molybdopterin" fbc:charge="-2" fbc:chemicalFormula="C10H10N5O6PS2Cu" />
      <species boundaryCondition="false" compartment="c" constant="false" hasOnlySubstanceUnits="false" id="M_mptamp_c" name="Adenylated molybdopterin" fbc:charge="-2" fbc:chemicalFormula="C20H22N10O12P2S2Cu" />
      <species boundaryCondition="false" compartment="c" constant="false" hasOnlySubstanceUnits="false" id="M_mql8_c" name="Menaquinol 8" fbc:charge="0" fbc:chemicalFormula="C51H74O2" />
      <species boundaryCondition="false" compartment="c" constant="false" hasOnlySubstanceUnits="false" id="M_mqn8_c" name="Menaquinone 8" fbc:charge="0" fbc:chemicalFormula="C51H72O2" />
      <species boundaryCondition="false" compartment="c" constant="false" hasOnlySubstanceUnits="false" id="M_msa_c" name="Malonate semialdehyde" fbc:charge="-1" fbc:chemicalFormula="C3H3O3" />
      <species boundaryCondition="false" compartment="c" constant="false" hasOnlySubstanceUnits="false" id="M_mso3_c" name="Methanesulfonate" fbc:charge="-1" fbc:chemicalFormula="CH3O3S" />
      <species boundaryCondition="false" compartment="c" constant="false" hasOnlySubstanceUnits="false" id="M_mthgxl_c" name="Methylglyoxal" fbc:charge="0" fbc:chemicalFormula="C3H4O2" />
      <species boundaryCondition="false" compartment="c" constant="false" hasOnlySubstanceUnits="false" id="M_mththf_c" name="(2R,4S)-2-methyl-2,3,3,4-tetrahydroxytetrahydrofuran" fbc:charge="0" fbc:chemicalFormula="C5H10O5" />
      <species boundaryCondition="false" compartment="c" constant="false" hasOnlySubstanceUnits="false" id="M_myrsACP_c" name="Myristoyl-ACP (n-C14:0ACP)" fbc:charge="-1" fbc:chemicalFormula="C25H47N2O8PRS" />
      <species boundaryCondition="false" compartment="c" constant="false" hasOnlySubstanceUnits="false" id="M_n2o_c" name="Nitrous oxide" fbc:charge="0" fbc:chemicalFormula="N2O" />
      <species boundaryCondition="false" compartment="c" constant="false" hasOnlySubstanceUnits="false" id="M_n8aspmd_c" name="N8-Acetylspermidine" fbc:charge="2" fbc:chemicalFormula="C9H23N3O" />
      <species boundaryCondition="false" compartment="c" constant="false" hasOnlySubstanceUnits="false" id="M_na1_c" name="Sodium" fbc:charge="1" fbc:chemicalFormula="Na" />
      <species boundaryCondition="false" compartment="c" constant="false" hasOnlySubstanceUnits="false" id="M_na15dap_c" name="N-3-aminopropyl-1,5-diaminopentane" fbc:charge="3" fbc:chemicalFormula="C8H24N3" />
      <species boundaryCondition="false" compartment="c" constant="false" hasOnlySubstanceUnits="false" id="M_nac_c" name="Nicotinate" fbc:charge="-1" fbc:chemicalFormula="C6H4NO2" />
      <species boundaryCondition="false" compartment="c" constant="false" hasOnlySubstanceUnits="false" id="M_nad_c" name="Nicotinamide adenine dinucleotide" fbc:charge="-1" fbc:chemicalFormula="C21H26N7O14P2" />
      <species boundaryCondition="false" compartment="c" constant="false" hasOnlySubstanceUnits="false" id="M_nadh_c" name="Nicotinamide adenine dinucleotide - reduced" fbc:charge="-2" fbc:chemicalFormula="C21H27N7O14P2" />
      <species boundaryCondition="false" compartment="c" constant="false" hasOnlySubstanceUnits="false" id="M_nadp_c" name="Nicotinamide adenine dinucleotide phosphate" fbc:charge="-3" fbc:chemicalFormula="C21H25N7O17P3" />
      <species boundaryCondition="false" compartment="c" constant="false" hasOnlySubstanceUnits="false" id="M_nadph_c" name="Nicotinamide adenine dinucleotide phosphate - reduced" fbc:charge="-4" fbc:chemicalFormula="C21H26N7O17P3" />
      <species boundaryCondition="false" compartment="c" constant="false" hasOnlySubstanceUnits="false" id="M_ncam_c" name="Nicotinamide" fbc:charge="0" fbc:chemicalFormula="C6H6N2O" />
      <species boundaryCondition="false" compartment="c" constant="false" hasOnlySubstanceUnits="false" id="M_nh4_c" name="Ammonium" fbc:charge="1" fbc:chemicalFormula="H4N" />
      <species boundaryCondition="false" compartment="c" constant="false" hasOnlySubstanceUnits="false" id="M_ni2_c" name="Nickel" fbc:charge="2" fbc:chemicalFormula="Ni" />
      <species boundaryCondition="false" compartment="c" constant="false" hasOnlySubstanceUnits="false" id="M_nicrnt_c" name="Nicotinate D-ribonucleotide" fbc:charge="-2" fbc:chemicalFormula="C11H12NO9P" />
      <species boundaryCondition="false" compartment="c" constant="false" hasOnlySubstanceUnits="false" id="M_nmn_c" name="NMN" fbc:charge="-1" fbc:chemicalFormula="C11H14N2O8P" />
      <species boundaryCondition="false" compartment="c" constant="false" hasOnlySubstanceUnits="false" id="M_no_c" name="Nitric oxide" fbc:charge="0" fbc:chemicalFormula="NO" />
      <species boundaryCondition="false" compartment="c" constant="false" hasOnlySubstanceUnits="false" id="M_no2_c" name="Nitrite" fbc:charge="-1" fbc:chemicalFormula="NO2" />
      <species boundaryCondition="false" compartment="c" constant="false" hasOnlySubstanceUnits="false" id="M_no3_c" name="Nitrate" fbc:charge="-1" fbc:chemicalFormula="NO3" />
      <species boundaryCondition="false" compartment="c" constant="false" hasOnlySubstanceUnits="false" id="M_o16aund_c" name="O16 antigen undecaprenyl diphosphate" fbc:charge="-2" fbc:chemicalFormula="C89H145N1O32P2" />
      <species boundaryCondition="false" compartment="c" constant="false" hasOnlySubstanceUnits="false" id="M_o2_c" name="O2" fbc:charge="0" fbc:chemicalFormula="O2" />
      <species boundaryCondition="false" compartment="c" constant="false" hasOnlySubstanceUnits="false" id="M_o2s_c" name="Superoxide anion" fbc:charge="-1" fbc:chemicalFormula="O2" />
      <species boundaryCondition="false" compartment="c" constant="false" hasOnlySubstanceUnits="false" id="M_oaa_c" name="Oxaloacetate" fbc:charge="-2" fbc:chemicalFormula="C4H2O5" />
      <species boundaryCondition="false" compartment="c" constant="false" hasOnlySubstanceUnits="false" id="M_oc2coa_c" name="Trans-Oct-2-enoyl-CoA" fbc:charge="-4" fbc:chemicalFormula="C29H44N7O17P3S" />
      <species boundaryCondition="false" compartment="c" constant="false" hasOnlySubstanceUnits="false" id="M_ocACP_c" name="Octanoyl-ACP (n-C8:0ACP)" fbc:charge="-1" fbc:chemicalFormula="C19H35N2O8PRS" />
      <species boundaryCondition="false" compartment="c" constant="false" hasOnlySubstanceUnits="false" id="M_occoa_c" name="Octanoyl-CoA (n-C8:0CoA)" fbc:charge="-4" fbc:chemicalFormula="C29H46N7O17P3S" />
      <species boundaryCondition="false" compartment="c" constant="false" hasOnlySubstanceUnits="false" id="M_ocdca_c" name="Octadecanoate (n-C18:0)" fbc:charge="-1" fbc:chemicalFormula="C18H35O2" />
      <species boundaryCondition="false" compartment="c" constant="false" hasOnlySubstanceUnits="false" id="M_ocdcaACP_c" name="Octadecanoyl-ACP (n-C18:0ACP)" fbc:charge="-1" fbc:chemicalFormula="C29H55N2O8PRS" />
      <species boundaryCondition="false" compartment="c" constant="false" hasOnlySubstanceUnits="false" id="M_ocdcap_c" name="Octadecanoyl-phosphate (n-C18:0)" fbc:charge="-1" fbc:chemicalFormula="C18H36O5P" />
      <species boundaryCondition="false" compartment="c" constant="false" hasOnlySubstanceUnits="false" id="M_ocdcea_c" name="Octadecenoate (n-C18:1)" fbc:charge="-1" fbc:chemicalFormula="C18H33O2" />
      <species boundaryCondition="false" compartment="c" constant="false" hasOnlySubstanceUnits="false" id="M_ocdceap_c" name="Octadecanoyl-phosphate (n-C18:1)" fbc:charge="-1" fbc:chemicalFormula="C18H34O5P" />
      <species boundaryCondition="false" compartment="c" constant="false" hasOnlySubstanceUnits="false" id="M_octa_c" name="Octanoate (n-C8:0)" fbc:charge="-1" fbc:chemicalFormula="C8H15O2" />
      <species boundaryCondition="false" compartment="c" constant="false" hasOnlySubstanceUnits="false" id="M_octapb_c" name="Octanoate (protein bound)" fbc:charge="1" fbc:chemicalFormula="C8H15O" />
      <species boundaryCondition="false" compartment="c" constant="false" hasOnlySubstanceUnits="false" id="M_octdp_c" name="All-trans-Octaprenyl diphosphate" fbc:charge="-3" fbc:chemicalFormula="C40H65O7P2" />
      <species boundaryCondition="false" compartment="c" constant="false" hasOnlySubstanceUnits="false" id="M_octeACP_c" name="Cis-octadec-11-enoyl-[acyl-carrier protein] (n-C18:1)" fbc:charge="-1" fbc:chemicalFormula="C29H53N2O8PRS" />
      <species boundaryCondition="false" compartment="c" constant="false" hasOnlySubstanceUnits="false" id="M_od2coa_c" name="Trans-Octadec-2-enoyl-CoA" fbc:charge="-4" fbc:chemicalFormula="C39H64N7O17P3S" />
      <species boundaryCondition="false" compartment="c" constant="false" hasOnlySubstanceUnits="false" id="M_odecoa_c" name="Octadecenoyl-CoA (n-C18:1CoA)" fbc:charge="-4" fbc:chemicalFormula="C39H64N7O17P3S" />
      <species boundaryCondition="false" compartment="c" constant="false" hasOnlySubstanceUnits="false" id="M_ogmeACP_c" name="3-Oxo-glutaryl-[acyl-carrier protein] methyl ester" fbc:charge="-1" fbc:chemicalFormula="C17H27N2O11PRS" />
      <species boundaryCondition="false" compartment="c" constant="false" hasOnlySubstanceUnits="false" id="M_ohpb_c" name="2-Oxo-3-hydroxy-4-phosphobutanoate" fbc:charge="-3" fbc:chemicalFormula="C4H4O8P" />
      <species boundaryCondition="false" compartment="c" constant="false" hasOnlySubstanceUnits="false" id="M_op4en_c" name="2-Oxopent-4-enoate" fbc:charge="-1" fbc:chemicalFormula="C5H5O3" />
      <species boundaryCondition="false" compartment="c" constant="false" hasOnlySubstanceUnits="false" id="M_opmeACP_c" name="3-Oxo-pimeloyl-[acyl-carrier protein] methyl ester" fbc:charge="-1" fbc:chemicalFormula="C19H31N2O11PRS" />
      <species boundaryCondition="false" compartment="c" constant="false" hasOnlySubstanceUnits="false" id="M_orn_c" name="Ornithine" fbc:charge="1" fbc:chemicalFormula="C5H13N2O2" />
      <species boundaryCondition="false" compartment="c" constant="false" hasOnlySubstanceUnits="false" id="M_orot_c" name="Orotate" fbc:charge="-1" fbc:chemicalFormula="C5H3N2O4" />
      <species boundaryCondition="false" compartment="c" constant="false" hasOnlySubstanceUnits="false" id="M_orot5p_c" name="Orotidine 5'-phosphate" fbc:charge="-3" fbc:chemicalFormula="C10H10N2O11P" />
      <species boundaryCondition="false" compartment="c" constant="false" hasOnlySubstanceUnits="false" id="M_oxa_c" name="Oxalate" fbc:charge="-2" fbc:chemicalFormula="C2O4" />
      <species boundaryCondition="false" compartment="c" constant="false" hasOnlySubstanceUnits="false" id="M_oxadpcoa_c" name="3-Oxoadipyl-CoA" fbc:charge="-5" fbc:chemicalFormula="C27H37N7O20P3S" />
      <species boundaryCondition="false" compartment="c" constant="false" hasOnlySubstanceUnits="false" id="M_oxalcoa_c" name="Oxalyl-CoA" fbc:charge="-5" fbc:chemicalFormula="C23H31N7O19P3S" />
      <species boundaryCondition="false" compartment="c" constant="false" hasOnlySubstanceUnits="false" id="M_oxam_c" name="Oxamate" fbc:charge="-1" fbc:chemicalFormula="C2H2NO3" />
      <species boundaryCondition="false" compartment="c" constant="false" hasOnlySubstanceUnits="false" id="M_oxur_c" name="Oxalureate" fbc:charge="-1" fbc:chemicalFormula="C3H3N2O4" />
      <species boundaryCondition="false" compartment="c" constant="false" hasOnlySubstanceUnits="false" id="M_pa120_c" name="1,2-didodecanoyl-sn-glycerol 3-phosphate" fbc:charge="-2" fbc:chemicalFormula="C27H51O8P1" />
      <species boundaryCondition="false" compartment="c" constant="false" hasOnlySubstanceUnits="false" id="M_pa140_c" name="1,2-ditetradecanoyl-sn-glycerol 3-phosphate" fbc:charge="-2" fbc:chemicalFormula="C31H59O8P1" />
      <species boundaryCondition="false" compartment="c" constant="false" hasOnlySubstanceUnits="false" id="M_pa141_c" name="1,2-ditetradec-7-enoyl-sn-glycerol 3-phosphate" fbc:charge="-2" fbc:chemicalFormula="C31H55O8P1" />
      <species boundaryCondition="false" compartment="c" constant="false" hasOnlySubstanceUnits="false" id="M_pa160_c" name="1,2-dihexadecanoyl-sn-glycerol 3-phosphate" fbc:charge="-2" fbc:chemicalFormula="C35H67O8P1" />
      <species boundaryCondition="false" compartment="c" constant="false" hasOnlySubstanceUnits="false" id="M_pa161_c" name="1,2-dihexadec-9-enoyl-sn-glycerol 3-phosphate" fbc:charge="-2" fbc:chemicalFormula="C35H63O8P1" />
      <species boundaryCondition="false" compartment="c" constant="false" hasOnlySubstanceUnits="false" id="M_pa180_c" name="1,2-dioctadecanoyl-sn-glycerol 3-phosphate" fbc:charge="-2" fbc:chemicalFormula="C39H75O8P1" />
      <species boundaryCondition="false" compartment="c" constant="false" hasOnlySubstanceUnits="false" id="M_pa181_c" name="1,2-dioctadec-11-enoyl-sn-glycerol 3-phosphate" fbc:charge="-2" fbc:chemicalFormula="C39H71O8P1" />
      <species boundaryCondition="false" compartment="c" constant="false" hasOnlySubstanceUnits="false" id="M_pac_c" name="Phenylacetic acid" fbc:charge="-1" fbc:chemicalFormula="C8H7O2" />
      <species boundaryCondition="false" compartment="c" constant="false" hasOnlySubstanceUnits="false" id="M_pacald_c" name="Phenylacetaldehyde" fbc:charge="0" fbc:chemicalFormula="C8H8O" />
      <species boundaryCondition="false" compartment="c" constant="false" hasOnlySubstanceUnits="false" id="M_palmACP_c" name="Palmitoyl-ACP (n-C16:0ACP)" fbc:charge="-1" fbc:chemicalFormula="C27H51N2O8PRS" />
      <species boundaryCondition="false" compartment="c" constant="false" hasOnlySubstanceUnits="false" id="M_pan4p_c" name="Pantetheine 4'-phosphate" fbc:charge="-2" fbc:chemicalFormula="C11H21N2O7PS" />
      <species boundaryCondition="false" compartment="c" constant="false" hasOnlySubstanceUnits="false" id="M_pant__R_c" name="(R)-Pantoate" fbc:charge="-1" fbc:chemicalFormula="C6H11O4" />
      <species boundaryCondition="false" compartment="c" constant="false" hasOnlySubstanceUnits="false" id="M_pap_c" name="Adenosine 3',5'-bisphosphate" fbc:charge="-4" fbc:chemicalFormula="C10H11N5O10P2" />
      <species boundaryCondition="false" compartment="c" constant="false" hasOnlySubstanceUnits="false" id="M_paps_c" name="3'-Phosphoadenylyl sulfate" fbc:charge="-4" fbc:chemicalFormula="C10H11N5O13P2S" />
      <species boundaryCondition="false" compartment="c" constant="false" hasOnlySubstanceUnits="false" id="M_pdx5p_c" name="Pyridoxine 5'-phosphate" fbc:charge="-2" fbc:chemicalFormula="C8H10NO6P" />
      <species boundaryCondition="false" compartment="c" constant="false" hasOnlySubstanceUnits="false" id="M_pe120_c" name="Phosphatidylethanolamine (didodecanoyl, n-C12:0)" fbc:charge="0" fbc:chemicalFormula="C29H58N1O8P1" />
      <species boundaryCondition="false" compartment="c" constant="false" hasOnlySubstanceUnits="false" id="M_pe140_c" name="Phosphatidylethanolamine (ditetradecanoyl, n-C14:0)" fbc:charge="0" fbc:chemicalFormula="C33H66N1O8P1" />
      <species boundaryCondition="false" compartment="c" constant="false" hasOnlySubstanceUnits="false" id="M_pe141_c" name="Phosphatidylethanolamine (ditetradec-7-enoyl, n-C14:1)" fbc:charge="0" fbc:chemicalFormula="C33H62N1O8P1" />
      <species boundaryCondition="false" compartment="c" constant="false" hasOnlySubstanceUnits="false" id="M_pe160_c" name="Phosphatidylethanolamine (dihexadecanoyl, n-C16:0)" fbc:charge="0" fbc:chemicalFormula="C37H74N1O8P1" />
      <species boundaryCondition="false" compartment="c" constant="false" hasOnlySubstanceUnits="false" id="M_pe161_c" name="Phosphatidylethanolamine (dihexadec-9enoyl, n-C16:1)" fbc:charge="0" fbc:chemicalFormula="C37H70N1O8P1" />
      <species boundaryCondition="false" compartment="c" constant="false" hasOnlySubstanceUnits="false" id="M_pe180_c" name="Phosphatidylethanolamine (dioctadecanoyl, n-C18:0)" fbc:charge="0" fbc:chemicalFormula="C41H82N1O8P1" />
      <species boundaryCondition="false" compartment="c" constant="false" hasOnlySubstanceUnits="false" id="M_pe181_c" name="Phosphatidylethanolamine (dioctadec-11-enoyl, n-C18:1)" fbc:charge="0" fbc:chemicalFormula="C41H78N1O8P1" />
      <species boundaryCondition="false" compartment="c" constant="false" hasOnlySubstanceUnits="false" id="M_pep_c" name="Phosphoenolpyruvate" fbc:charge="-3" fbc:chemicalFormula="C3H2O6P" />
      <species boundaryCondition="false" compartment="c" constant="false" hasOnlySubstanceUnits="false" id="M_pg120_c" name="Phosphatidylglycerol (didodecanoyl, n-C12:0)" fbc:charge="-1" fbc:chemicalFormula="C30H58O10P1" />
      <species boundaryCondition="false" compartment="c" constant="false" hasOnlySubstanceUnits="false" id="M_pg140_c" name="Phosphatidylglycerol (ditetradecanoyl, n-C14:0)" fbc:charge="-1" fbc:chemicalFormula="C34H66O10P1" />
      <species boundaryCondition="false" compartment="c" constant="false" hasOnlySubstanceUnits="false" id="M_pg141_c" name="Phosphatidylglycerol (ditetradec-7-enoyl, n-C14:1)" fbc:charge="-1" fbc:chemicalFormula="C34H62O10P1" />
      <species boundaryCondition="false" compartment="c" constant="false" hasOnlySubstanceUnits="false" id="M_pg160_c" name="Phosphatidylglycerol (dihexadecanoyl, n-C16:0)" fbc:charge="-1" fbc:chemicalFormula="C38H74O10P1" />
      <species boundaryCondition="false" compartment="c" constant="false" hasOnlySubstanceUnits="false" id="M_pg161_c" name="Phosphatidylglycerol (dihexadec-9-enoyl, n-C16:1)" fbc:charge="-1" fbc:chemicalFormula="C38H70O10P1" />
      <species boundaryCondition="false" compartment="c" constant="false" hasOnlySubstanceUnits="false" id="M_pg180_c" name="Phosphatidylglycerol (dioctadecanoyl, n-C18:0)" fbc:charge="-1" fbc:chemicalFormula="C42H82O10P1" />
      <species boundaryCondition="false" compartment="c" constant="false" hasOnlySubstanceUnits="false" id="M_pg181_c" name="Phosphatidylglycerol (dioctadec-11-enoyl, n-C18:1)" fbc:charge="-1" fbc:chemicalFormula="C42H78O10P1" />
      <species boundaryCondition="false" compartment="c" constant="false" hasOnlySubstanceUnits="false" id="M_pgp120_c" name="Phosphatidylglycerophosphate (didodecanoyl, n-C12:0)" fbc:charge="-3" fbc:chemicalFormula="C30H57O13P2" />
      <species boundaryCondition="false" compartment="c" constant="false" hasOnlySubstanceUnits="false" id="M_pgp140_c" name="Phosphatidylglycerophosphate (ditetradecanoyl, n-C14:0)" fbc:charge="-3" fbc:chemicalFormula="C34H65O13P2" />
      <species boundaryCondition="false" compartment="c" constant="false" hasOnlySubstanceUnits="false" id="M_pgp141_c" name="Phosphatidylglycerophosphate (ditetradec-7-enoyl, n-C14:1)" fbc:charge="-3" fbc:chemicalFormula="C34H61O13P2" />
      <species boundaryCondition="false" compartment="c" constant="false" hasOnlySubstanceUnits="false" id="M_pgp160_c" name="Phosphatidylglycerophosphate (dihexadecanoyl, n-C16:0)" fbc:charge="-3" fbc:chemicalFormula="C38H73O13P2" />
      <species boundaryCondition="false" compartment="c" constant="false" hasOnlySubstanceUnits="false" id="M_pgp161_c" name="Phosphatidylglycerophosphate (dihexadec-9-enoyl, n-C16:1)" fbc:charge="-3" fbc:chemicalFormula="C38H69O13P2" />
      <species boundaryCondition="false" compartment="c" constant="false" hasOnlySubstanceUnits="false" id="M_pgp180_c" name="Phosphatidylglycerophosphate (dioctadecanoyl, n-C18:0)" fbc:charge="-3" fbc:chemicalFormula="C42H81O13P2" />
      <species boundaryCondition="false" compartment="c" constant="false" hasOnlySubstanceUnits="false" id="M_pgp181_c" name="Phosphatidylglycerophosphate (dioctadec-11-enoyl, n-C18:1)" fbc:charge="-3" fbc:chemicalFormula="C42H77O13P2" />
      <species boundaryCondition="false" compartment="c" constant="false" hasOnlySubstanceUnits="false" id="M_phaccoa_c" name="Phenylacetyl-CoA" fbc:charge="-4" fbc:chemicalFormula="C29H38N7O17P3S" />
      <species boundaryCondition="false" compartment="c" constant="false" hasOnlySubstanceUnits="false" id="M_phe__L_c" name="L-Phenylalanine" fbc:charge="0" fbc:chemicalFormula="C9H11NO2" />
      <species boundaryCondition="false" compartment="c" constant="false" hasOnlySubstanceUnits="false" id="M_pheme_c" name="Protoheme" fbc:charge="-2" fbc:chemicalFormula="C34H30FeN4O4" />
      <species boundaryCondition="false" compartment="c" constant="false" hasOnlySubstanceUnits="false" id="M_phetrna_c" name="L-Phenylalanyl-tRNA(Phe)" fbc:charge="1" fbc:chemicalFormula="C9H10NOR" />
      <species boundaryCondition="false" compartment="c" constant="false" hasOnlySubstanceUnits="false" id="M_phhlipa_c" name="Phospho-heptosyl-heptosyl-kdo2-lipidA" fbc:charge="-8" fbc:chemicalFormula="C124H219N2O54P3" />
      <species boundaryCondition="false" compartment="c" constant="false" hasOnlySubstanceUnits="false" id="M_phom_c" name="O-Phospho-L-homoserine" fbc:charge="-2" fbc:chemicalFormula="C4H8NO6P" />
      <species boundaryCondition="false" compartment="c" constant="false" hasOnlySubstanceUnits="false" id="M_phphhlipa_c" name="Phospho-heptosyl-phospho-heptosyl-heptosyl-kdo2-lipidA" fbc:charge="-10" fbc:chemicalFormula="C131H230N2O63P4" />
      <species boundaryCondition="false" compartment="c" constant="false" hasOnlySubstanceUnits="false" id="M_phpyr_c" name="Phenylpyruvate" fbc:charge="-1" fbc:chemicalFormula="C9H7O3" />
      <species boundaryCondition="false" compartment="c" constant="false" hasOnlySubstanceUnits="false" id="M_phthr_c" name="O-Phospho-4-hydroxy-L-threonine" fbc:charge="-2" fbc:chemicalFormula="C4H8NO7P" />
      <species boundaryCondition="false" compartment="c" constant="false" hasOnlySubstanceUnits="false" id="M_pi_c" name="Phosphate" fbc:charge="-2" fbc:chemicalFormula="HO4P" />
      <species boundaryCondition="false" compartment="c" constant="false" hasOnlySubstanceUnits="false" id="M_pimACP_c" name="Pimeloyl-[acyl-carrier protein]" fbc:charge="-1" fbc:chemicalFormula="C18H31N2O10PRS" />
      <species boundaryCondition="false" compartment="c" constant="false" hasOnlySubstanceUnits="false" id="M_pmeACP_c" name="Pimeloyl-[acyl-carrier protein] methyl ester" fbc:charge="-1" fbc:chemicalFormula="C19H33N2O10PRS" />
      <species boundaryCondition="false" compartment="c" constant="false" hasOnlySubstanceUnits="false" id="M_pmtcoa_c" name="Palmitoyl-CoA (n-C16:0CoA)" fbc:charge="-4" fbc:chemicalFormula="C37H62N7O17P3S" />
      <species boundaryCondition="false" compartment="c" constant="false" hasOnlySubstanceUnits="false" id="M_pnto__R_c" name="(R)-Pantothenate" fbc:charge="-1" fbc:chemicalFormula="C9H16NO5" />
      <species boundaryCondition="false" compartment="c" constant="false" hasOnlySubstanceUnits="false" id="M_poaac_c" name="Peroxyaminoacrylate" fbc:charge="0" fbc:chemicalFormula="C3H5NO3" />
      <species boundaryCondition="false" compartment="c" constant="false" hasOnlySubstanceUnits="false" id="M_ppa_c" name="Propionate (n-C3:0)" fbc:charge="-1" fbc:chemicalFormula="C3H5O2" />
      <species boundaryCondition="false" compartment="c" constant="false" hasOnlySubstanceUnits="false" id="M_ppal_c" name="Propanal" fbc:charge="0" fbc:chemicalFormula="C3H6O" />
      <species boundaryCondition="false" compartment="c" constant="false" hasOnlySubstanceUnits="false" id="M_ppap_c" name="Propanoyl phosphate" fbc:charge="-2" fbc:chemicalFormula="C3H5O5P" />
      <species boundaryCondition="false" compartment="c" constant="false" hasOnlySubstanceUnits="false" id="M_ppbng_c" name="Porphobilinogen" fbc:charge="-1" fbc:chemicalFormula="C10H13N2O4" />
      <species boundaryCondition="false" compartment="c" constant="false" hasOnlySubstanceUnits="false" id="M_ppcoa_c" name="Propanoyl-CoA" fbc:charge="-4" fbc:chemicalFormula="C24H36N7O17P3S" />
      <species boundaryCondition="false" compartment="c" constant="false" hasOnlySubstanceUnits="false" id="M_ppgpp_c" name="Guanosine 3',5'-bis(diphosphate)" fbc:charge="-6" fbc:chemicalFormula="C10H11N5O17P4" />
      <species boundaryCondition="false" compartment="c" constant="false" hasOnlySubstanceUnits="false" id="M_pphn_c" name="Prephenate" fbc:charge="-2" fbc:chemicalFormula="C10H8O6" />
      <species boundaryCondition="false" compartment="c" constant="false" hasOnlySubstanceUnits="false" id="M_ppi_c" name="Diphosphate" fbc:charge="-3" fbc:chemicalFormula="HO7P2" />
      <species boundaryCondition="false" compartment="c" constant="false" hasOnlySubstanceUnits="false" id="M_ppp9_c" name="Protoporphyrin" fbc:charge="-2" fbc:chemicalFormula="C34H32N4O4" />
      <species boundaryCondition="false" compartment="c" constant="false" hasOnlySubstanceUnits="false" id="M_pppg9_c" name="Protoporphyrinogen IX" fbc:charge="-2" fbc:chemicalFormula="C34H38N4O4" />
      <species boundaryCondition="false" compartment="c" constant="false" hasOnlySubstanceUnits="false" id="M_pppi_c" name="Inorganic triphosphate" fbc:charge="-4" fbc:chemicalFormula="HO10P3" />
      <species boundaryCondition="false" compartment="c" constant="false" hasOnlySubstanceUnits="false" id="M_pppn_c" name="Phenylpropanoate" fbc:charge="-1" fbc:chemicalFormula="C9H9O2" />
      <species boundaryCondition="false" compartment="c" constant="false" hasOnlySubstanceUnits="false" id="M_pram_c" name="5-Phospho-beta-D-ribosylamine" fbc:charge="-1" fbc:chemicalFormula="C5H11NO7P" />
      <species boundaryCondition="false" compartment="c" constant="false" hasOnlySubstanceUnits="false" id="M_pran_c" name="N-(5-Phospho-D-ribosyl)anthranilate" fbc:charge="-3" fbc:chemicalFormula="C12H13NO9P" />
      <species boundaryCondition="false" compartment="c" constant="false" hasOnlySubstanceUnits="false" id="M_prbamp_c" name="1-(5-Phosphoribosyl)-AMP" fbc:charge="-4" fbc:chemicalFormula="C15H19N5O14P2" />
      <species boundaryCondition="false" compartment="c" constant="false" hasOnlySubstanceUnits="false" id="M_prbatp_c" name="1-(5-Phosphoribosyl)-ATP" fbc:charge="-6" fbc:chemicalFormula="C15H19N5O20P4" />
      <species boundaryCondition="false" compartment="c" constant="false" hasOnlySubstanceUnits="false" id="M_preq0_c" name="7-cyano-7-carbaguanine" fbc:charge="0" fbc:chemicalFormula="C7H5N5O" />
      <species boundaryCondition="false" compartment="c" constant="false" hasOnlySubstanceUnits="false" id="M_preq1_c" name="7-aminomethyl-7-deazaguanine" fbc:charge="1" fbc:chemicalFormula="C7H10N5O" />
      <species boundaryCondition="false" compartment="c" constant="false" hasOnlySubstanceUnits="false" id="M_prfp_c" name="1-(5-Phosphoribosyl)-5-[(5-phosphoribosylamino)methylideneamino]imidazole-4-carboxamide" fbc:charge="-4" fbc:chemicalFormula="C15H21N5O15P2" />
      <species boundaryCondition="false" compartment="c" constant="false" hasOnlySubstanceUnits="false" id="M_prlp_c" name="5-[(5-phospho-1-deoxyribulos-1-ylamino)methylideneamino]-1-(5-phosphoribosyl)imidazole-4-carboxamide" fbc:charge="-4" fbc:chemicalFormula="C15H21N5O15P2" />
      <species boundaryCondition="false" compartment="c" constant="false" hasOnlySubstanceUnits="false" id="M_pro__L_c" name="L-Proline" fbc:charge="0" fbc:chemicalFormula="C5H9NO2" />
      <species boundaryCondition="false" compartment="c" constant="false" hasOnlySubstanceUnits="false" id="M_progly_c" name="L-Prolinylglycine" fbc:charge="0" fbc:chemicalFormula="C7H12N2O3" />
      <species boundaryCondition="false" compartment="c" constant="false" hasOnlySubstanceUnits="false" id="M_protrna_c" name="L-Prolyl-tRNA(Pro)" fbc:charge="1" fbc:chemicalFormula="C5H8NOR" />
      <species boundaryCondition="false" compartment="c" constant="false" hasOnlySubstanceUnits="false" id="M_prpp_c" name="5-Phospho-alpha-D-ribose 1-diphosphate" fbc:charge="-5" fbc:chemicalFormula="C5H8O14P3" />
      <species boundaryCondition="false" compartment="c" constant="false" hasOnlySubstanceUnits="false" id="M_ps120_c" name="Phosphatidylserine (didodecanoyl, n-C12:0)" fbc:charge="-1" fbc:chemicalFormula="C30H57N1O10P1" />
      <species boundaryCondition="false" compartment="c" constant="false" hasOnlySubstanceUnits="false" id="M_ps140_c" name="Phosphatidylserine (ditetradecanoyl, n-C14:0)" fbc:charge="-1" fbc:chemicalFormula="C34H65N1O10P1" />
      <species boundaryCondition="false" compartment="c" constant="false" hasOnlySubstanceUnits="false" id="M_ps141_c" name="Phosphatidylserine (ditetradec-7-enoyl, n-C14:1)" fbc:charge="-1" fbc:chemicalFormula="C34H61N1O10P1" />
      <species boundaryCondition="false" compartment="c" constant="false" hasOnlySubstanceUnits="false" id="M_ps160_c" name="Phosphatidylserine (dihexadecanoyl, n-C16:0)" fbc:charge="-1" fbc:chemicalFormula="C38H73N1O10P1" />
      <species boundaryCondition="false" compartment="c" constant="false" hasOnlySubstanceUnits="false" id="M_ps161_c" name="Phosphatidylserine (dihexadec-9-enoyl, n-C16:1)" fbc:charge="-1" fbc:chemicalFormula="C38H69N1O10P1" />
      <species boundaryCondition="false" compartment="c" constant="false" hasOnlySubstanceUnits="false" id="M_ps180_c" name="Phosphatidylserine (dioctadecanoyl, n-C18:0)" fbc:charge="-1" fbc:chemicalFormula="C42H81N1O10P1" />
      <species boundaryCondition="false" compartment="c" constant="false" hasOnlySubstanceUnits="false" id="M_ps181_c" name="Phosphatidylserine (dioctadec-11-enoyl, n-C18:1)" fbc:charge="-1" fbc:chemicalFormula="C42H77N1O10P1" />
      <species boundaryCondition="false" compartment="c" constant="false" hasOnlySubstanceUnits="false" id="M_psclys_c" name="Psicoselysine" fbc:charge="1" fbc:chemicalFormula="C12H25N2O7" />
      <species boundaryCondition="false" compartment="c" constant="false" hasOnlySubstanceUnits="false" id="M_pser__L_c" name="O-Phospho-L-serine" fbc:charge="-2" fbc:chemicalFormula="C3H6NO6P" />
      <species boundaryCondition="false" compartment="c" constant="false" hasOnlySubstanceUnits="false" id="M_ptrc_c" name="Putrescine" fbc:charge="2" fbc:chemicalFormula="C4H14N2" />
      <species boundaryCondition="false" compartment="c" constant="false" hasOnlySubstanceUnits="false" id="M_pyam5p_c" name="Pyridoxamine 5'-phosphate" fbc:charge="-1" fbc:chemicalFormula="C8H12N2O5P" />
      <species boundaryCondition="false" compartment="c" constant="false" hasOnlySubstanceUnits="false" id="M_pydam_c" name="Pyridoxamine" fbc:charge="1" fbc:chemicalFormula="C8H13N2O2" />
      <species boundaryCondition="false" compartment="c" constant="false" hasOnlySubstanceUnits="false" id="M_pydx_c" name="Pyridoxal" fbc:charge="0" fbc:chemicalFormula="C8H9NO3" />
      <species boundaryCondition="false" compartment="c" constant="false" hasOnlySubstanceUnits="false" id="M_pydx5p_c" name="Pyridoxal 5'-phosphate" fbc:charge="-2" fbc:chemicalFormula="C8H8NO6P" />
      <species boundaryCondition="false" compartment="c" constant="false" hasOnlySubstanceUnits="false" id="M_pydxn_c" name="Pyridoxine" fbc:charge="0" fbc:chemicalFormula="C8H11NO3" />
      <species boundaryCondition="false" compartment="c" constant="false" hasOnlySubstanceUnits="false" id="M_pyr_c" name="Pyruvate" fbc:charge="-1" fbc:chemicalFormula="C3H3O3" />
      <species boundaryCondition="false" compartment="c" constant="false" hasOnlySubstanceUnits="false" id="M_q8_c" name="Ubiquinone-8" fbc:charge="0" fbc:chemicalFormula="C49H74O4" />
      <species boundaryCondition="false" compartment="c" constant="false" hasOnlySubstanceUnits="false" id="M_q8h2_c" name="Ubiquinol-8" fbc:charge="0" fbc:chemicalFormula="C49H76O4" />
      <species boundaryCondition="false" compartment="c" constant="false" hasOnlySubstanceUnits="false" id="M_quin_c" name="Quinate" fbc:charge="0" fbc:chemicalFormula="C7H12O6" />
      <species boundaryCondition="false" compartment="c" constant="false" hasOnlySubstanceUnits="false" id="M_quln_c" name="Quinolinate" fbc:charge="-2" fbc:chemicalFormula="C7H3NO4" />
      <species boundaryCondition="false" compartment="c" constant="false" hasOnlySubstanceUnits="false" id="M_r15bp_c" name="D-Ribose 1,5-bisphosphate" fbc:charge="-4" fbc:chemicalFormula="C5H8O11P2" />
      <species boundaryCondition="false" compartment="c" constant="false" hasOnlySubstanceUnits="false" id="M_r1p_c" name="Alpha-D-Ribose 1-phosphate" fbc:charge="-2" fbc:chemicalFormula="C5H9O8P" />
      <species boundaryCondition="false" compartment="c" constant="false" hasOnlySubstanceUnits="false" id="M_r5p_c" name="Alpha-D-Ribose 5-phosphate" fbc:charge="-2" fbc:chemicalFormula="C5H9O8P" />
      <species boundaryCondition="false" compartment="c" constant="false" hasOnlySubstanceUnits="false" id="M_ragund_c" name="Rhamanosyl-N-acetylglucosamyl-undecaprenyl diphosphate" fbc:charge="-2" fbc:chemicalFormula="C69H113N1O16P2" />
      <species boundaryCondition="false" compartment="c" constant="false" hasOnlySubstanceUnits="false" id="M_rbflvrd_c" name="Reduced riboflavin" fbc:charge="0" fbc:chemicalFormula="C17H22N4O6" />
      <species boundaryCondition="false" compartment="c" constant="false" hasOnlySubstanceUnits="false" id="M_rbl__L_c" name="L-Ribulose" fbc:charge="0" fbc:chemicalFormula="C5H10O5" />
      <species boundaryCondition="false" compartment="c" constant="false" hasOnlySubstanceUnits="false" id="M_rdmbzi_c" name="N1-(alpha-D-ribosyl)-5,6-dimethylbenzimidazole" fbc:charge="0" fbc:chemicalFormula="C14H18N2O4" />
      <species boundaryCondition="false" compartment="c" constant="false" hasOnlySubstanceUnits="false" id="M_rephaccoa_c" name="Ring 1,2-epoxyphenylacetyl-CoA" fbc:charge="-4" fbc:chemicalFormula="C29H38N7O18P3S" />
      <species boundaryCondition="false" compartment="c" constant="false" hasOnlySubstanceUnits="false" id="M_rhcys_c" name="S-Ribosyl-L-homocysteine" fbc:charge="0" fbc:chemicalFormula="C9H17NO6S" />
      <species boundaryCondition="false" compartment="c" constant="false" hasOnlySubstanceUnits="false" id="M_rib__D_c" name="D-Ribose" fbc:charge="0" fbc:chemicalFormula="C5H10O5" />
      <species boundaryCondition="false" compartment="c" constant="false" hasOnlySubstanceUnits="false" id="M_ribflv_c" name="Riboflavin" fbc:charge="0" fbc:chemicalFormula="C17H20N4O6" />
      <species boundaryCondition="false" compartment="c" constant="false" hasOnlySubstanceUnits="false" id="M_rml_c" name="L-Rhamnulose" fbc:charge="0" fbc:chemicalFormula="C6H12O5" />
      <species boundaryCondition="false" compartment="c" constant="false" hasOnlySubstanceUnits="false" id="M_rml1p_c" name="L-Rhamnulose 1-phosphate" fbc:charge="-2" fbc:chemicalFormula="C6H11O8P" />
      <species boundaryCondition="false" compartment="c" constant="false" hasOnlySubstanceUnits="false" id="M_rmn_c" name="L-Rhamnose" fbc:charge="0" fbc:chemicalFormula="C6H12O5" />
      <species boundaryCondition="false" compartment="c" constant="false" hasOnlySubstanceUnits="false" id="M_ru5p__D_c" name="D-Ribulose 5-phosphate" fbc:charge="-2" fbc:chemicalFormula="C5H9O8P" />
      <species boundaryCondition="false" compartment="c" constant="false" hasOnlySubstanceUnits="false" id="M_ru5p__L_c" name="L-Ribulose 5-phosphate" fbc:charge="-2" fbc:chemicalFormula="C5H9O8P" />
      <species boundaryCondition="false" compartment="c" constant="false" hasOnlySubstanceUnits="false" id="M_s17bp_c" name="Sedoheptulose 1,7-bisphosphate" fbc:charge="-4" fbc:chemicalFormula="C7H12O13P2" />
      <species boundaryCondition="false" compartment="c" constant="false" hasOnlySubstanceUnits="false" id="M_s7p_c" name="Sedoheptulose 7-phosphate" fbc:charge="-2" fbc:chemicalFormula="C7H13O10P" />
      <species boundaryCondition="false" compartment="c" constant="false" hasOnlySubstanceUnits="false" id="M_sarcs_c" name="Sarcosine" fbc:charge="0" fbc:chemicalFormula="C3H7NO2" />
      <species boundaryCondition="false" compartment="c" constant="false" hasOnlySubstanceUnits="false" id="M_sbt6p_c" name="D-Sorbitol 6-phosphate" fbc:charge="-2" fbc:chemicalFormula="C6H13O9P" />
      <species boundaryCondition="false" compartment="c" constant="false" hasOnlySubstanceUnits="false" id="M_sbzcoa_c" name="O-Succinylbenzoyl-CoA" fbc:charge="-5" fbc:chemicalFormula="C32H39N7O20P3S" />
      <species boundaryCondition="false" compartment="c" constant="false" hasOnlySubstanceUnits="false" id="M_scl_c" name="Sirohydrochlorin" fbc:charge="-7" fbc:chemicalFormula="C42H39N4O16" />
      <species boundaryCondition="false" compartment="c" constant="false" hasOnlySubstanceUnits="false" id="M_sectrna_c" name="L-Selenocysteinyl-tRNA(Sec)" fbc:charge="1" fbc:chemicalFormula="C3H6NOSeR" />
      <species boundaryCondition="false" compartment="c" constant="false" hasOnlySubstanceUnits="false" id="M_sel_c" name="Selenate" fbc:charge="-2" fbc:chemicalFormula="O4Se" />
      <species boundaryCondition="false" compartment="c" constant="false" hasOnlySubstanceUnits="false" id="M_seln_c" name="Selenide" fbc:charge="-1" fbc:chemicalFormula="HSe" />
      <species boundaryCondition="false" compartment="c" constant="false" hasOnlySubstanceUnits="false" id="M_selnp_c" name="Selenophosphate" fbc:charge="-1" fbc:chemicalFormula="H2O3PSe" />
      <species boundaryCondition="false" compartment="c" constant="false" hasOnlySubstanceUnits="false" id="M_ser__D_c" name="D-Serine" fbc:charge="0" fbc:chemicalFormula="C3H7NO3" />
      <species boundaryCondition="false" compartment="c" constant="false" hasOnlySubstanceUnits="false" id="M_ser__L_c" name="L-Serine" fbc:charge="0" fbc:chemicalFormula="C3H7NO3" />
      <species boundaryCondition="false" compartment="c" constant="false" hasOnlySubstanceUnits="false" id="M_seramp_c" name="L-seryl-AMP" fbc:charge="0" fbc:chemicalFormula="C13H19N6O9P" />
      <species boundaryCondition="false" compartment="c" constant="false" hasOnlySubstanceUnits="false" id="M_sertrna_c" name="L-Seryl-tRNA(Ser)" fbc:charge="1" fbc:chemicalFormula="C3H6NO2R" />
      <species boundaryCondition="false" compartment="c" constant="false" hasOnlySubstanceUnits="false" id="M_sertrna_sec_c" name="L-Seryl-tRNA(Sec)" fbc:charge="1" fbc:chemicalFormula="C3H6NO2R" />
      <species boundaryCondition="false" compartment="c" constant="false" hasOnlySubstanceUnits="false" id="M_sheme_c" name="Siroheme" fbc:charge="-8" fbc:chemicalFormula="C42H36FeN4O16" />
      <species boundaryCondition="false" compartment="c" constant="false" hasOnlySubstanceUnits="false" id="M_skm_c" name="Shikimate" fbc:charge="-1" fbc:chemicalFormula="C7H9O5" />
      <species boundaryCondition="false" compartment="c" constant="false" hasOnlySubstanceUnits="false" id="M_skm5p_c" name="Shikimate 5-phosphate" fbc:charge="-3" fbc:chemicalFormula="C7H8O8P" />
      <species boundaryCondition="false" compartment="c" constant="false" hasOnlySubstanceUnits="false" id="M_sl26da_c" name="N-Succinyl-LL-2,6-diaminoheptanedioate" fbc:charge="-2" fbc:chemicalFormula="C11H16N2O7" />
      <species boundaryCondition="false" compartment="c" constant="false" hasOnlySubstanceUnits="false" id="M_sl2a6o_c" name="N-Succinyl-2-L-amino-6-oxoheptanedioate" fbc:charge="-3" fbc:chemicalFormula="C11H12NO8" />
      <species boundaryCondition="false" compartment="c" constant="false" hasOnlySubstanceUnits="false" id="M_slnt_c" name="Selenite" fbc:charge="-2" fbc:chemicalFormula="O3Se" />
      <species boundaryCondition="false" compartment="c" constant="false" hasOnlySubstanceUnits="false" id="M_so2_c" name="Sulfur dioxide" fbc:charge="0" fbc:chemicalFormula="O2S" />
      <species boundaryCondition="false" compartment="c" constant="false" hasOnlySubstanceUnits="false" id="M_so3_c" name="Sulfite" fbc:charge="-2" fbc:chemicalFormula="O3S" />
      <species boundaryCondition="false" compartment="c" constant="false" hasOnlySubstanceUnits="false" id="M_so4_c" name="Sulfate" fbc:charge="-2" fbc:chemicalFormula="O4S" />
      <species boundaryCondition="false" compartment="c" constant="false" hasOnlySubstanceUnits="false" id="M_spmd_c" name="Spermidine" fbc:charge="3" fbc:chemicalFormula="C7H22N3" />
      <species boundaryCondition="false" compartment="c" constant="false" hasOnlySubstanceUnits="false" id="M_stcoa_c" name="Stearoyl-CoA (n-C18:0CoA)" fbc:charge="-4" fbc:chemicalFormula="C39H66N7O17P3S" />
      <species boundaryCondition="false" compartment="c" constant="false" hasOnlySubstanceUnits="false" id="M_suc6p_c" name="Sucrose 6-phosphate" fbc:charge="-2" fbc:chemicalFormula="C12H21O14P" />
      <species boundaryCondition="false" compartment="c" constant="false" hasOnlySubstanceUnits="false" id="M_sucarg_c" name="N2-Succinyl-L-arginine" fbc:charge="-1" fbc:chemicalFormula="C10H17N4O5" />
      <species boundaryCondition="false" compartment="c" constant="false" hasOnlySubstanceUnits="false" id="M_sucbz_c" name="O-Succinylbenzoate" fbc:charge="-2" fbc:chemicalFormula="C11H8O5" />
      <species boundaryCondition="false" compartment="c" constant="false" hasOnlySubstanceUnits="false" id="M_succ_c" name="Succinate" fbc:charge="-2" fbc:chemicalFormula="C4H4O4" />
      <species boundaryCondition="false" compartment="c" constant="false" hasOnlySubstanceUnits="false" id="M_succoa_c" name="Succinyl-CoA" fbc:charge="-5" fbc:chemicalFormula="C25H35N7O19P3S" />
      <species boundaryCondition="false" compartment="c" constant="false" hasOnlySubstanceUnits="false" id="M_sucglu_c" name="N2-Succinyl-L-glutamate" fbc:charge="-3" fbc:chemicalFormula="C9H10NO7" />
      <species boundaryCondition="false" compartment="c" constant="false" hasOnlySubstanceUnits="false" id="M_sucgsa_c" name="N2-Succinyl-L-glutamate 5-semialdehyde" fbc:charge="-2" fbc:chemicalFormula="C9H11NO6" />
      <species boundaryCondition="false" compartment="c" constant="false" hasOnlySubstanceUnits="false" id="M_suchms_c" name="O-Succinyl-L-homoserine" fbc:charge="-1" fbc:chemicalFormula="C8H12NO6" />
      <species boundaryCondition="false" compartment="c" constant="false" hasOnlySubstanceUnits="false" id="M_sucorn_c" name="N2-Succinyl-L-ornithine" fbc:charge="-1" fbc:chemicalFormula="C9H15N2O5" />
      <species boundaryCondition="false" compartment="c" constant="false" hasOnlySubstanceUnits="false" id="M_sucsal_c" name="Succinic semialdehyde" fbc:charge="-1" fbc:chemicalFormula="C4H5O3" />
      <species boundaryCondition="false" compartment="c" constant="false" hasOnlySubstanceUnits="false" id="M_sufbcd_c" name="SufBCD scaffold complex" fbc:charge="0" fbc:chemicalFormula="H8O2S6R" />
      <species boundaryCondition="false" compartment="c" constant="false" hasOnlySubstanceUnits="false" id="M_sufbcd_2fe2s_c" name="SufBCD with bound [2Fe-2S] cluster" fbc:charge="-2" fbc:chemicalFormula="H4O2S8Fe2R" />
      <species boundaryCondition="false" compartment="c" constant="false" hasOnlySubstanceUnits="false" id="M_sufbcd_2fe2s2_c" name="SufBCD with two bound [2Fe-2S] clusters" fbc:charge="-4" fbc:chemicalFormula="O2S10Fe4R" />
      <species boundaryCondition="false" compartment="c" constant="false" hasOnlySubstanceUnits="false" id="M_sufbcd_4fe4s_c" name="SufBCD with bound [4Fe-4S] cluster" fbc:charge="-2" fbc:chemicalFormula="H4O2S10Fe4R" />
      <species boundaryCondition="false" compartment="c" constant="false" hasOnlySubstanceUnits="false" id="M_sufse_c" name="SufSE sulfur acceptor complex" fbc:charge="0" fbc:chemicalFormula="HSR" />
      <species boundaryCondition="false" compartment="c" constant="false" hasOnlySubstanceUnits="false" id="M_sufsesh_c" name="SufSE with bound sulfur" fbc:charge="0" fbc:chemicalFormula="HS2R" />
      <species boundaryCondition="false" compartment="c" constant="false" hasOnlySubstanceUnits="false" id="M_sulfac_c" name="Sulfoacetate" fbc:charge="-2" fbc:chemicalFormula="C2H2O5S" />
      <species boundaryCondition="false" compartment="c" constant="false" hasOnlySubstanceUnits="false" id="M_t3c11vaceACP_c" name="Trans-3-cis-11-vacceoyl-[acyl-carrier protein]" fbc:charge="-1" fbc:chemicalFormula="C29H51N2O8PRS" />
      <species boundaryCondition="false" compartment="c" constant="false" hasOnlySubstanceUnits="false" id="M_t3c5ddeceACP_c" name="Trans-3-cis-5-dodecenoyl-[acyl-carrier protein]" fbc:charge="-1" fbc:chemicalFormula="C23H39N2O8PRS" />
      <species boundaryCondition="false" compartment="c" constant="false" hasOnlySubstanceUnits="false" id="M_t3c7mrseACP_c" name="Trans-3-cis-7-myristoleoyl-[acyl-carrier protein]" fbc:charge="-1" fbc:chemicalFormula="C25H43N2O8PRS" />
      <species boundaryCondition="false" compartment="c" constant="false" hasOnlySubstanceUnits="false" id="M_t3c9palmeACP_c" name="Trans-3-cis-9-palmitoleoyl-[acyl-carrier protein]" fbc:charge="-1" fbc:chemicalFormula="C27H47N2O8PRS" />
      <species boundaryCondition="false" compartment="c" constant="false" hasOnlySubstanceUnits="false" id="M_tag6p__D_c" name="D-Tagatose 6-phosphate" fbc:charge="-2" fbc:chemicalFormula="C6H11O9P" />
      <species boundaryCondition="false" compartment="c" constant="false" hasOnlySubstanceUnits="false" id="M_tagdp__D_c" name="D-Tagatose 1,6-biphosphate" fbc:charge="-4" fbc:chemicalFormula="C6H10O12P2" />
      <species boundaryCondition="false" compartment="c" constant="false" hasOnlySubstanceUnits="false" id="M_tagur_c" name="D-Tagaturonate" fbc:charge="-1" fbc:chemicalFormula="C6H9O7" />
      <species boundaryCondition="false" compartment="c" constant="false" hasOnlySubstanceUnits="false" id="M_tartr__D_c" name="D-tartrate" fbc:charge="-2" fbc:chemicalFormula="C4H4O6" />
      <species boundaryCondition="false" compartment="c" constant="false" hasOnlySubstanceUnits="false" id="M_tartr__L_c" name="L-tartrate" fbc:charge="-2" fbc:chemicalFormula="C4H4O6" />
      <species boundaryCondition="false" compartment="c" constant="false" hasOnlySubstanceUnits="false" id="M_taur_c" name="Taurine" fbc:charge="0" fbc:chemicalFormula="C2H7NO3S" />
      <species boundaryCondition="false" compartment="c" constant="false" hasOnlySubstanceUnits="false" id="M_tcynt_c" name="Thiocyanate" fbc:charge="-1" fbc:chemicalFormula="CNS" />
      <species boundaryCondition="false" compartment="c" constant="false" hasOnlySubstanceUnits="false" id="M_td2coa_c" name="Trans-Tetradec-2-enoyl-CoA" fbc:charge="-4" fbc:chemicalFormula="C35H56N7O17P3S" />
      <species boundaryCondition="false" compartment="c" constant="false" hasOnlySubstanceUnits="false" id="M_tdcoa_c" name="Tetradecanoyl-CoA (n-C14:0CoA)" fbc:charge="-4" fbc:chemicalFormula="C35H58N7O17P3S" />
      <species boundaryCondition="false" compartment="c" constant="false" hasOnlySubstanceUnits="false" id="M_tddec2eACP_c" name="Trans-Dodec-2-enoyl-[acyl-carrier protein]" fbc:charge="-1" fbc:chemicalFormula="C23H41N2O8PRS" />
      <species boundaryCondition="false" compartment="c" constant="false" hasOnlySubstanceUnits="false" id="M_tdeACP_c" name="Cis-tetradec-7-enoyl-[acyl-carrier protein] (n-C14:1)" fbc:charge="-1" fbc:chemicalFormula="C25H45N2O8PRS" />
      <species boundaryCondition="false" compartment="c" constant="false" hasOnlySubstanceUnits="false" id="M_tdec2eACP_c" name="Trans-Dec-2-enoyl-[acyl-carrier protein]" fbc:charge="-1" fbc:chemicalFormula="C21H37N2O8PRS" />
      <species boundaryCondition="false" compartment="c" constant="false" hasOnlySubstanceUnits="false" id="M_tdecoa_c" name="Tetradecenoyl-CoA (n-C14:1CoA)" fbc:charge="-4" fbc:chemicalFormula="C35H56N7O17P3S" />
      <species boundaryCondition="false" compartment="c" constant="false" hasOnlySubstanceUnits="false" id="M_thdp_c" name="2,3,4,5-Tetrahydrodipicolinate" fbc:charge="-2" fbc:chemicalFormula="C7H7NO4" />
      <species boundaryCondition="false" compartment="c" constant="false" hasOnlySubstanceUnits="false" id="M_thex2eACP_c" name="Trans-Hex-2-enoyl-[acyl-carrier protein]" fbc:charge="-1" fbc:chemicalFormula="C17H29N2O8PRS" />
      <species boundaryCondition="false" compartment="c" constant="false" hasOnlySubstanceUnits="false" id="M_thf_c" name="5,6,7,8-Tetrahydrofolate" fbc:charge="-2" fbc:chemicalFormula="C19H21N7O6" />
      <species boundaryCondition="false" compartment="c" constant="false" hasOnlySubstanceUnits="false" id="M_thm_c" name="Thiamin" fbc:charge="1" fbc:chemicalFormula="C12H17N4OS" />
      <species boundaryCondition="false" compartment="c" constant="false" hasOnlySubstanceUnits="false" id="M_thmmp_c" name="Thiamin monophosphate" fbc:charge="-1" fbc:chemicalFormula="C12H16N4O4PS" />
      <species boundaryCondition="false" compartment="c" constant="false" hasOnlySubstanceUnits="false" id="M_thmnp_c" name="Tetrahydromonapterin" fbc:charge="0" fbc:chemicalFormula="C9H15N5O4" />
      <species boundaryCondition="false" compartment="c" constant="false" hasOnlySubstanceUnits="false" id="M_thmpp_c" name="Thiamine diphosphate" fbc:charge="-2" fbc:chemicalFormula="C12H16N4O7P2S" />
      <species boundaryCondition="false" compartment="c" constant="false" hasOnlySubstanceUnits="false" id="M_thptdn_c" name="5,6,7,8-tetrahydropteridine" fbc:charge="2" fbc:chemicalFormula="C6H10N4" />
      <species boundaryCondition="false" compartment="c" constant="false" hasOnlySubstanceUnits="false" id="M_thr__L_c" name="L-Threonine" fbc:charge="0" fbc:chemicalFormula="C4H9NO3" />
      <species boundaryCondition="false" compartment="c" constant="false" hasOnlySubstanceUnits="false" id="M_thrtrna_c" name="L-Threonyl-tRNA(Thr)" fbc:charge="1" fbc:chemicalFormula="C4H8NO2R" />
      <species boundaryCondition="false" compartment="c" constant="false" hasOnlySubstanceUnits="false" id="M_thym_c" name="Thymine" fbc:charge="0" fbc:chemicalFormula="C5H6N2O2" />
      <species boundaryCondition="false" compartment="c" constant="false" hasOnlySubstanceUnits="false" id="M_thymd_c" name="Thymidine" fbc:charge="0" fbc:chemicalFormula="C10H14N2O5" />
      <species boundaryCondition="false" compartment="c" constant="false" hasOnlySubstanceUnits="false" id="M_tma_c" name="Trimethylamine" fbc:charge="1" fbc:chemicalFormula="C3H10N" />
      <species boundaryCondition="false" compartment="c" constant="false" hasOnlySubstanceUnits="false" id="M_tmao_c" name="Trimethylamine N-oxide" fbc:charge="0" fbc:chemicalFormula="C3H9NO" />
      <species boundaryCondition="false" compartment="c" constant="false" hasOnlySubstanceUnits="false" id="M_tmrs2eACP_c" name="Trans-Tetradec-2-enoyl-[acyl-carrier protein]" fbc:charge="-1" fbc:chemicalFormula="C25H45N2O8PRS" />
      <species boundaryCondition="false" compartment="c" constant="false" hasOnlySubstanceUnits="false" id="M_toct2eACP_c" name="Trans-Oct-2-enoyl-[acyl-carrier protein]" fbc:charge="-1" fbc:chemicalFormula="C19H33N2O8PRS" />
      <species boundaryCondition="false" compartment="c" constant="false" hasOnlySubstanceUnits="false" id="M_toctd2eACP_c" name="Trans-octadec-2-enoyl-[acyl-carrier protein]" fbc:charge="-1" fbc:chemicalFormula="C29H53N2O8PRS" />
      <species boundaryCondition="false" compartment="c" constant="false" hasOnlySubstanceUnits="false" id="M_tpalm2eACP_c" name="Trans-Hexadec-2-enoyl-[acyl-carrier protein]" fbc:charge="-1" fbc:chemicalFormula="C27H49N2O8PRS" />
      <species boundaryCondition="false" compartment="c" constant="false" hasOnlySubstanceUnits="false" id="M_trdox_c" name="Oxidized thioredoxin" fbc:charge="0" fbc:chemicalFormula="X" />
      <species boundaryCondition="false" compartment="c" constant="false" hasOnlySubstanceUnits="false" id="M_trdrd_c" name="Reduced thioredoxin" fbc:charge="0" fbc:chemicalFormula="XH2" />
      <species boundaryCondition="false" compartment="c" constant="false" hasOnlySubstanceUnits="false" id="M_tre_c" name="Trehalose" fbc:charge="0" fbc:chemicalFormula="C12H22O11" />
      <species boundaryCondition="false" compartment="c" constant="false" hasOnlySubstanceUnits="false" id="M_tre6p_c" name="Alpha,alpha'-Trehalose 6-phosphate" fbc:charge="-2" fbc:chemicalFormula="C12H21O14P" />
      <species boundaryCondition="false" compartment="c" constant="false" hasOnlySubstanceUnits="false" id="M_trnaala_c" name="TRNA(Ala)" fbc:charge="0" fbc:chemicalFormula="R" />
      <species boundaryCondition="false" compartment="c" constant="false" hasOnlySubstanceUnits="false" id="M_trnaarg_c" name="TRNA(Arg)" fbc:charge="0" fbc:chemicalFormula="R" />
      <species boundaryCondition="false" compartment="c" constant="false" hasOnlySubstanceUnits="false" id="M_trnaasn_c" name="TRNA(Asn)" fbc:charge="0" fbc:chemicalFormula="C10H17O10PR2" />
      <species boundaryCondition="false" compartment="c" constant="false" hasOnlySubstanceUnits="false" id="M_trnaasp_c" name="TRNA(Asp)" fbc:charge="0" fbc:chemicalFormula="R" />
      <species boundaryCondition="false" compartment="c" constant="false" hasOnlySubstanceUnits="false" id="M_trnacys_c" name="TRNA(Cys)" fbc:charge="0" fbc:chemicalFormula="R" />
      <species boundaryCondition="false" compartment="c" constant="false" hasOnlySubstanceUnits="false" id="M_trnagln_c" name="TRNA(Gln)" fbc:charge="0" fbc:chemicalFormula="R" />
      <species boundaryCondition="false" compartment="c" constant="false" hasOnlySubstanceUnits="false" id="M_trnaglu_c" name="TRNA (Glu)" fbc:charge="0" fbc:chemicalFormula="R" />
      <species boundaryCondition="false" compartment="c" constant="false" hasOnlySubstanceUnits="false" id="M_trnagly_c" name="TRNA(Gly)" fbc:charge="0" fbc:chemicalFormula="R" />
      <species boundaryCondition="false" compartment="c" constant="false" hasOnlySubstanceUnits="false" id="M_trnahis_c" name="TRNA(His)" fbc:charge="0" fbc:chemicalFormula="R" />
      <species boundaryCondition="false" compartment="c" constant="false" hasOnlySubstanceUnits="false" id="M_trnaile_c" name="TRNA(Ile)" fbc:charge="0" fbc:chemicalFormula="R" />
      <species boundaryCondition="false" compartment="c" constant="false" hasOnlySubstanceUnits="false" id="M_trnaleu_c" name="TRNA(Leu)" fbc:charge="0" fbc:chemicalFormula="R" />
      <species boundaryCondition="false" compartment="c" constant="false" hasOnlySubstanceUnits="false" id="M_trnalys_c" name="TRNA(Lys)" fbc:charge="0" fbc:chemicalFormula="R" />
      <species boundaryCondition="false" compartment="c" constant="false" hasOnlySubstanceUnits="false" id="M_trnamet_c" name="TRNA(Met)" fbc:charge="0" fbc:chemicalFormula="R" />
      <species boundaryCondition="false" compartment="c" constant="false" hasOnlySubstanceUnits="false" id="M_trnaphe_c" name="TRNA(Phe)" fbc:charge="0" fbc:chemicalFormula="R" />
      <species boundaryCondition="false" compartment="c" constant="false" hasOnlySubstanceUnits="false" id="M_trnapro_c" name="TRNA(Pro)" fbc:charge="0" fbc:chemicalFormula="R" />
      <species boundaryCondition="false" compartment="c" constant="false" hasOnlySubstanceUnits="false" id="M_trnasecys_c" name="TRNA(SeCys)" fbc:charge="0" fbc:chemicalFormula="R" />
      <species boundaryCondition="false" compartment="c" constant="false" hasOnlySubstanceUnits="false" id="M_trnaser_c" name="TRNA(Ser)" fbc:charge="0" fbc:chemicalFormula="R" />
      <species boundaryCondition="false" compartment="c" constant="false" hasOnlySubstanceUnits="false" id="M_trnathr_c" name="TRNA(Thr)" fbc:charge="0" fbc:chemicalFormula="R" />
      <species boundaryCondition="false" compartment="c" constant="false" hasOnlySubstanceUnits="false" id="M_trnatrp_c" name="TRNA(Trp)" fbc:charge="0" fbc:chemicalFormula="R" />
      <species boundaryCondition="false" compartment="c" constant="false" hasOnlySubstanceUnits="false" id="M_trnatyr_c" name="TRNA(Tyr)" fbc:charge="0" fbc:chemicalFormula="R" />
      <species boundaryCondition="false" compartment="c" constant="false" hasOnlySubstanceUnits="false" id="M_trnaval_c" name="TRNA(Val)" fbc:charge="0" fbc:chemicalFormula="R" />
      <species boundaryCondition="false" compartment="c" constant="false" hasOnlySubstanceUnits="false" id="M_trp__L_c" name="L-Tryptophan" fbc:charge="0" fbc:chemicalFormula="C11H12N2O2" />
      <species boundaryCondition="false" compartment="c" constant="false" hasOnlySubstanceUnits="false" id="M_trptrna_c" name="L-Tryptophanyl-tRNA(Trp)" fbc:charge="1" fbc:chemicalFormula="C11H11N2OR" />
      <species boundaryCondition="false" compartment="c" constant="false" hasOnlySubstanceUnits="false" id="M_tsul_c" name="Thiosulfate" fbc:charge="-2" fbc:chemicalFormula="O3S2" />
      <species boundaryCondition="false" compartment="c" constant="false" hasOnlySubstanceUnits="false" id="M_ttdca_c" name="Tetradecanoate (n-C14:0)" fbc:charge="-1" fbc:chemicalFormula="C14H27O2" />
      <species boundaryCondition="false" compartment="c" constant="false" hasOnlySubstanceUnits="false" id="M_ttdcap_c" name="Tetradecanoyl-phosphate (n-C14:0)" fbc:charge="-1" fbc:chemicalFormula="C14H28O5P" />
      <species boundaryCondition="false" compartment="c" constant="false" hasOnlySubstanceUnits="false" id="M_ttdcea_c" name="Tetradecenoate (n-C14:1)" fbc:charge="-1" fbc:chemicalFormula="C14H25O2" />
      <species boundaryCondition="false" compartment="c" constant="false" hasOnlySubstanceUnits="false" id="M_ttdceap_c" name="Tetradecanoyl-phosphate (n-C14:1)" fbc:charge="-1" fbc:chemicalFormula="C14H26O5P" />
      <species boundaryCondition="false" compartment="c" constant="false" hasOnlySubstanceUnits="false" id="M_tungs_c" name="Tungstate" fbc:charge="-2" fbc:chemicalFormula="O4W1" />
      <species boundaryCondition="false" compartment="c" constant="false" hasOnlySubstanceUnits="false" id="M_tyr__L_c" name="L-Tyrosine" fbc:charge="0" fbc:chemicalFormula="C9H11NO3" />
      <species boundaryCondition="false" compartment="c" constant="false" hasOnlySubstanceUnits="false" id="M_tyrtrna_c" name="L-Tyrosyl-tRNA(Tyr)" fbc:charge="1" fbc:chemicalFormula="C9H10NO2R" />
      <species boundaryCondition="false" compartment="c" constant="false" hasOnlySubstanceUnits="false" id="M_u23ga_c" name="UDP-2,3-bis(3-hydroxytetradecanoyl)glucosamine" fbc:charge="-2" fbc:chemicalFormula="C43H75N3O20P2" />
      <species boundaryCondition="false" compartment="c" constant="false" hasOnlySubstanceUnits="false" id="M_u3aga_c" name="UDP-3-O-(3-hydroxytetradecanoyl)-N-acetylglucosamine" fbc:charge="-2" fbc:chemicalFormula="C31H51N3O19P2" />
      <species boundaryCondition="false" compartment="c" constant="false" hasOnlySubstanceUnits="false" id="M_u3hga_c" name="UDP-3-O-(3-hydroxytetradecanoyl)-D-glucosamine" fbc:charge="-1" fbc:chemicalFormula="C29H50N3O18P2" />
      <species boundaryCondition="false" compartment="c" constant="false" hasOnlySubstanceUnits="false" id="M_uLa4fn_c" name="Undecaprenyl phosphate-4-amino-4-formyl-L-arabinose" fbc:charge="-1" fbc:chemicalFormula="C61H99N1O8P1" />
      <species boundaryCondition="false" compartment="c" constant="false" hasOnlySubstanceUnits="false" id="M_uLa4n_c" name="Undecaprenyl phosphate-4-amino-4-deoxy-L-arabinose" fbc:charge="0" fbc:chemicalFormula="C60H100N1O7P1" />
      <species boundaryCondition="false" compartment="c" constant="false" hasOnlySubstanceUnits="false" id="M_uaagmda_c" name="Undecaprenyl-diphospho-N-acetylmuramoyl-(N-acetylglucosamine)-L-ala-D-glu-meso-2,6-diaminopimeloyl-D-ala-D-ala" fbc:charge="-4" fbc:chemicalFormula="C95H152N8O28P2" />
      <species boundaryCondition="false" compartment="c" constant="false" hasOnlySubstanceUnits="false" id="M_uaccg_c" name="UDP-N-acetyl-3-O-(1-carboxyvinyl)-D-glucosamine" fbc:charge="-3" fbc:chemicalFormula="C20H26N3O19P2" />
      <species boundaryCondition="false" compartment="c" constant="false" hasOnlySubstanceUnits="false" id="M_uacgam_c" name="UDP-N-acetyl-D-glucosamine" fbc:charge="-2" fbc:chemicalFormula="C17H25N3O17P2" />
      <species boundaryCondition="false" compartment="c" constant="false" hasOnlySubstanceUnits="false" id="M_uacmam_c" name="UDP-N-acetyl-D-mannosamine" fbc:charge="-2" fbc:chemicalFormula="C17H25N3O17P2" />
      <species boundaryCondition="false" compartment="c" constant="false" hasOnlySubstanceUnits="false" id="M_uacmamu_c" name="UDP-N-acetyl-D-mannosaminouronate" fbc:charge="-3" fbc:chemicalFormula="C17H22N3O18P2" />
      <species boundaryCondition="false" compartment="c" constant="false" hasOnlySubstanceUnits="false" id="M_uagmda_c" name="Undecaprenyl-diphospho-N-acetylmuramoyl-L-alanyl-D-glutamyl-meso-2,6-diaminopimeloyl-D-alanyl-D-alanine" fbc:charge="-4" fbc:chemicalFormula="C87H139N7O23P2" />
      <species boundaryCondition="false" compartment="c" constant="false" hasOnlySubstanceUnits="false" id="M_uama_c" name="UDP-N-acetylmuramoyl-L-alanine" fbc:charge="-3" fbc:chemicalFormula="C23H33N4O20P2" />
      <species boundaryCondition="false" compartment="c" constant="false" hasOnlySubstanceUnits="false" id="M_uamag_c" name="UDP-N-acetylmuramoyl-L-alanyl-D-glutamate" fbc:charge="-4" fbc:chemicalFormula="C28H39N5O23P2" />
      <species boundaryCondition="false" compartment="c" constant="false" hasOnlySubstanceUnits="false" id="M_uamr_c" name="UDP-N-acetylmuramate" fbc:charge="-3" fbc:chemicalFormula="C20H28N3O19P2" />
      <species boundaryCondition="false" compartment="c" constant="false" hasOnlySubstanceUnits="false" id="M_udcpdp_c" name="Undecaprenyl diphosphate" fbc:charge="-3" fbc:chemicalFormula="C55H89O7P2" />
      <species boundaryCondition="false" compartment="c" constant="false" hasOnlySubstanceUnits="false" id="M_udcpp_c" name="Undecaprenyl phosphate" fbc:charge="-2" fbc:chemicalFormula="C55H89O4P" />
      <species boundaryCondition="false" compartment="c" constant="false" hasOnlySubstanceUnits="false" id="M_udp_c" name="UDP" fbc:charge="-3" fbc:chemicalFormula="C9H11N2O12P2" />
      <species boundaryCondition="false" compartment="c" constant="false" hasOnlySubstanceUnits="false" id="M_udpLa4fn_c" name="Uridine 5''-diphospho-{beta}-4-deoxy-4-formamido-L-arabinose" fbc:charge="-2" fbc:chemicalFormula="C15H21N3O16P2" />
      <species boundaryCondition="false" compartment="c" constant="false" hasOnlySubstanceUnits="false" id="M_udpLa4n_c" name="Uridine 5''-diphospho-{beta}-4-deoxy-4-amino-L-arabinose" fbc:charge="-1" fbc:chemicalFormula="C14H22N3O15P2" />
      <species boundaryCondition="false" compartment="c" constant="false" hasOnlySubstanceUnits="false" id="M_udpLa4o_c" name="UDP-4-keto-pyranose" fbc:charge="-2" fbc:chemicalFormula="C14H18N2O16P2" />
      <species boundaryCondition="false" compartment="c" constant="false" hasOnlySubstanceUnits="false" id="M_udpg_c" name="UDPglucose" fbc:charge="-2" fbc:chemicalFormula="C15H22N2O17P2" />
      <species boundaryCondition="false" compartment="c" constant="false" hasOnlySubstanceUnits="false" id="M_udpgal_c" name="UDPgalactose" fbc:charge="-2" fbc:chemicalFormula="C15H22N2O17P2" />
      <species boundaryCondition="false" compartment="c" constant="false" hasOnlySubstanceUnits="false" id="M_udpgalfur_c" name="UDP-D-galacto-1,4-furanose" fbc:charge="-2" fbc:chemicalFormula="C15H22N2O17P2" />
      <species boundaryCondition="false" compartment="c" constant="false" hasOnlySubstanceUnits="false" id="M_udpglcur_c" name="UDP-D-glucuronate" fbc:charge="-3" fbc:chemicalFormula="C15H19N2O18P2" />
      <species boundaryCondition="false" compartment="c" constant="false" hasOnlySubstanceUnits="false" id="M_ugmd_c" name="UDP-N-acetylmuramoyl-L-alanyl-D-gamma-glutamyl-meso-2,6-diaminopimelate" fbc:charge="-4" fbc:chemicalFormula="C35H51N7O26P2" />
      <species boundaryCondition="false" compartment="c" constant="false" hasOnlySubstanceUnits="false" id="M_ugmda_c" name="UDP-N-acetylmuramoyl-L-alanyl-D-glutamyl-meso-2,6-diaminopimeloyl-D-alanyl-D-alanine" fbc:charge="-4" fbc:chemicalFormula="C41H61N9O28P2" />
      <species boundaryCondition="false" compartment="c" constant="false" hasOnlySubstanceUnits="false" id="M_um4p_c" name="UDP-N-acetylmuramoyl-L-alanyl-D-gamma-glutamyl-meso-2,6-diaminopimelate-D-alanine" fbc:charge="-4" fbc:chemicalFormula="C38H56N8O27P2" />
      <species boundaryCondition="false" compartment="c" constant="false" hasOnlySubstanceUnits="false" id="M_ump_c" name="UMP" fbc:charge="-2" fbc:chemicalFormula="C9H11N2O9P" />
      <species boundaryCondition="false" compartment="c" constant="false" hasOnlySubstanceUnits="false" id="M_unaga_c" name="Undecaprenyl diphospho N-acetyl-glucosamine" fbc:charge="-2" fbc:chemicalFormula="C63H103NO12P2" />
      <species boundaryCondition="false" compartment="c" constant="false" hasOnlySubstanceUnits="false" id="M_unagamu_c" name="Undecaprenyl-diphospho-N-acetylglucosamine-N-acetylmannosaminuronate" fbc:charge="-3" fbc:chemicalFormula="C71H113N2O18P2" />
      <species boundaryCondition="false" compartment="c" constant="false" hasOnlySubstanceUnits="false" id="M_unagamuf_c" name="Undecaprenyl-diphospho N-acetylglucosamine-N-acetylmannosaminuronate-N-acetamido-4,6-dideoxy-D-galactose" fbc:charge="-3" fbc:chemicalFormula="C79H126N3O22P2" />
      <species boundaryCondition="false" compartment="c" constant="false" hasOnlySubstanceUnits="false" id="M_uppg3_c" name="Uroporphyrinogen III" fbc:charge="-8" fbc:chemicalFormula="C40H36N4O16" />
      <species boundaryCondition="false" compartment="c" constant="false" hasOnlySubstanceUnits="false" id="M_ura_c" name="Uracil" fbc:charge="0" fbc:chemicalFormula="C4H4N2O2" />
      <species boundaryCondition="false" compartment="c" constant="false" hasOnlySubstanceUnits="false" id="M_uracp_c" name="Ureidoacrylate peracid" fbc:charge="0" fbc:chemicalFormula="C4H6N2O4" />
      <species boundaryCondition="false" compartment="c" constant="false" hasOnlySubstanceUnits="false" id="M_urate_c" name="Urate" fbc:charge="0" fbc:chemicalFormula="C5H4N4O3" />
      <species boundaryCondition="false" compartment="c" constant="false" hasOnlySubstanceUnits="false" id="M_urdglyc_c" name="(-)-Ureidoglycolate" fbc:charge="-1" fbc:chemicalFormula="C3H5N2O4" />
      <species boundaryCondition="false" compartment="c" constant="false" hasOnlySubstanceUnits="false" id="M_urea_c" name="Urea" fbc:charge="0" fbc:chemicalFormula="CH4N2O" />
      <species boundaryCondition="false" compartment="c" constant="false" hasOnlySubstanceUnits="false" id="M_uri_c" name="Uridine" fbc:charge="0" fbc:chemicalFormula="C9H12N2O6" />
      <species boundaryCondition="false" compartment="c" constant="false" hasOnlySubstanceUnits="false" id="M_utp_c" name="UTP" fbc:charge="-4" fbc:chemicalFormula="C9H11N2O15P3" />
      <species boundaryCondition="false" compartment="c" constant="false" hasOnlySubstanceUnits="false" id="M_val__L_c" name="L-Valine" fbc:charge="0" fbc:chemicalFormula="C5H11NO2" />
      <species boundaryCondition="false" compartment="c" constant="false" hasOnlySubstanceUnits="false" id="M_valtrna_c" name="L-Valyl-tRNA(Val)" fbc:charge="1" fbc:chemicalFormula="C5H10NOR" />
      <species boundaryCondition="false" compartment="c" constant="false" hasOnlySubstanceUnits="false" id="M_wco_c" name="Tungsten binding cofactor" fbc:charge="-2" fbc:chemicalFormula="C10H10N5O8PS2W" />
      <species boundaryCondition="false" compartment="c" constant="false" hasOnlySubstanceUnits="false" id="M_xan_c" name="Xanthine" fbc:charge="0" fbc:chemicalFormula="C5H4N4O2" />
      <species boundaryCondition="false" compartment="c" constant="false" hasOnlySubstanceUnits="false" id="M_xdp_c" name="XDP" fbc:charge="-3" fbc:chemicalFormula="C10H11N4O12P2" />
      <species boundaryCondition="false" compartment="c" constant="false" hasOnlySubstanceUnits="false" id="M_xmp_c" name="Xanthosine 5'-phosphate" fbc:charge="-2" fbc:chemicalFormula="C10H11N4O9P" />
      <species boundaryCondition="false" compartment="c" constant="false" hasOnlySubstanceUnits="false" id="M_xtp_c" name="XTP" fbc:charge="-4" fbc:chemicalFormula="C10H11N4O15P3" />
      <species boundaryCondition="false" compartment="c" constant="false" hasOnlySubstanceUnits="false" id="M_xtsn_c" name="Xanthosine" fbc:charge="0" fbc:chemicalFormula="C10H12N4O6" />
      <species boundaryCondition="false" compartment="c" constant="false" hasOnlySubstanceUnits="false" id="M_xu5p__D_c" name="D-Xylulose 5-phosphate" fbc:charge="-2" fbc:chemicalFormula="C5H9O8P" />
      <species boundaryCondition="false" compartment="c" constant="false" hasOnlySubstanceUnits="false" id="M_xu5p__L_c" name="L-Xylulose 5-phosphate" fbc:charge="-2" fbc:chemicalFormula="C5H9O8P" />
      <species boundaryCondition="false" compartment="c" constant="false" hasOnlySubstanceUnits="false" id="M_xyl__D_c" name="D-Xylose" fbc:charge="0" fbc:chemicalFormula="C5H10O5" />
      <species boundaryCondition="false" compartment="c" constant="false" hasOnlySubstanceUnits="false" id="M_xylu__D_c" name="D-Xylulose" fbc:charge="0" fbc:chemicalFormula="C5H10O5" />
      <species boundaryCondition="false" compartment="c" constant="false" hasOnlySubstanceUnits="false" id="M_xylu__L_c" name="L-Xylulose" fbc:charge="0" fbc:chemicalFormula="C5H10O5" />
      <species boundaryCondition="false" compartment="c" constant="false" hasOnlySubstanceUnits="false" id="M_zn2_c" name="Zinc" fbc:charge="2" fbc:chemicalFormula="Zn" />
      <species boundaryCondition="false" compartment="e" constant="false" hasOnlySubstanceUnits="false" id="M_12ppd__R_e" name="(R)-Propane-1,2-diol" fbc:charge="0" fbc:chemicalFormula="C3H8O2" />
      <species boundaryCondition="false" compartment="e" constant="false" hasOnlySubstanceUnits="false" id="M_12ppd__S_e" name="(S)-Propane-1,2-diol" fbc:charge="0" fbc:chemicalFormula="C3H8O2" />
      <species boundaryCondition="false" compartment="e" constant="false" hasOnlySubstanceUnits="false" id="M_14glucan_e" name="1,4-alpha-D-glucan" fbc:charge="0" fbc:chemicalFormula="C36H62O31" />
      <species boundaryCondition="false" compartment="e" constant="false" hasOnlySubstanceUnits="false" id="M_15dap_e" name="1,5-Diaminopentane" fbc:charge="2" fbc:chemicalFormula="C5H16N2" />
      <species boundaryCondition="false" compartment="e" constant="false" hasOnlySubstanceUnits="false" id="M_23camp_e" name="2',3'-Cyclic AMP" fbc:charge="-1" fbc:chemicalFormula="C10H11N5O6P" />
      <species boundaryCondition="false" compartment="e" constant="false" hasOnlySubstanceUnits="false" id="M_23ccmp_e" name="2',3'-Cyclic CMP" fbc:charge="-1" fbc:chemicalFormula="C9H11N3O7P" />
      <species boundaryCondition="false" compartment="e" constant="false" hasOnlySubstanceUnits="false" id="M_23cgmp_e" name="2',3'-Cyclic GMP" fbc:charge="-1" fbc:chemicalFormula="C10H11N5O7P" />
      <species boundaryCondition="false" compartment="e" constant="false" hasOnlySubstanceUnits="false" id="M_23cump_e" name="2',3'-Cyclic UMP" fbc:charge="-1" fbc:chemicalFormula="C9H10N2O8P" />
      <species boundaryCondition="false" compartment="e" constant="false" hasOnlySubstanceUnits="false" id="M_23dappa_e" name="2,3-diaminopropionate" fbc:charge="1" fbc:chemicalFormula="C3H9N2O2" />
      <species boundaryCondition="false" compartment="e" constant="false" hasOnlySubstanceUnits="false" id="M_26dap__M_e" name="Meso-2,6-Diaminoheptanedioate" fbc:charge="0" fbc:chemicalFormula="C7H14N2O4" />
      <species boundaryCondition="false" compartment="e" constant="false" hasOnlySubstanceUnits="false" id="M_2ddglcn_e" name="2-Dehydro-3-deoxy-D-gluconate" fbc:charge="-1" fbc:chemicalFormula="C6H9O6" />
      <species boundaryCondition="false" compartment="e" constant="false" hasOnlySubstanceUnits="false" id="M_34dhpac_e" name="3,4-Dihydroxyphenylacetaldehyde" fbc:charge="0" fbc:chemicalFormula="C8H8O3" />
      <species boundaryCondition="false" compartment="e" constant="false" hasOnlySubstanceUnits="false" id="M_3amp_e" name="3'-AMP" fbc:charge="-2" fbc:chemicalFormula="C10H12N5O7P" />
      <species boundaryCondition="false" compartment="e" constant="false" hasOnlySubstanceUnits="false" id="M_3cmp_e" name="3'-cmp" fbc:charge="-2" fbc:chemicalFormula="C9H12N3O8P" />
      <species boundaryCondition="false" compartment="e" constant="false" hasOnlySubstanceUnits="false" id="M_3gmp_e" name="3'-GMP" fbc:charge="-2" fbc:chemicalFormula="C10H12N5O8P" />
      <species boundaryCondition="false" compartment="e" constant="false" hasOnlySubstanceUnits="false" id="M_3hcinnm_e" name="3-hydroxycinnamic acid" fbc:charge="-1" fbc:chemicalFormula="C9H7O3" />
      <species boundaryCondition="false" compartment="e" constant="false" hasOnlySubstanceUnits="false" id="M_3hpp_e" name="3-Hydroxypropanoate" fbc:charge="-1" fbc:chemicalFormula="C3H5O3" />
      <species boundaryCondition="false" compartment="e" constant="false" hasOnlySubstanceUnits="false" id="M_3hpppn_e" name="3-(3-hydroxy-phenyl)propionate" fbc:charge="-1" fbc:chemicalFormula="C9H9O3" />
      <species boundaryCondition="false" compartment="e" constant="false" hasOnlySubstanceUnits="false" id="M_3ump_e" name="3'-UMP" fbc:charge="-2" fbc:chemicalFormula="C9H11N2O9P" />
      <species boundaryCondition="false" compartment="e" constant="false" hasOnlySubstanceUnits="false" id="M_4abut_e" name="4-Aminobutanoate" fbc:charge="0" fbc:chemicalFormula="C4H9NO2" />
      <species boundaryCondition="false" compartment="e" constant="false" hasOnlySubstanceUnits="false" id="M_4hoxpacd_e" name="4-Hydroxyphenylacetaldehyde" fbc:charge="0" fbc:chemicalFormula="C8H8O2" />
      <species boundaryCondition="false" compartment="e" constant="false" hasOnlySubstanceUnits="false" id="M_5dglcn_e" name="5-Dehydro-D-gluconate" fbc:charge="-1" fbc:chemicalFormula="C6H9O7" />
      <species boundaryCondition="false" compartment="e" constant="false" hasOnlySubstanceUnits="false" id="M_5mtr_e" name="5-Methylthio-D-ribose" fbc:charge="0" fbc:chemicalFormula="C6H12O4S" />
      <species boundaryCondition="false" compartment="e" constant="false" hasOnlySubstanceUnits="false" id="M_LalaDglu_e" name="L-alanine-D-glutamate" fbc:charge="-1" fbc:chemicalFormula="C8H13N2O5" />
      <species boundaryCondition="false" compartment="e" constant="false" hasOnlySubstanceUnits="false" id="M_LalaDgluMdap_e" name="L-alanine-D-glutamate-meso-2,6-diaminoheptanedioate" fbc:charge="-1" fbc:chemicalFormula="C15H25N4O8" />
      <species boundaryCondition="false" compartment="e" constant="false" hasOnlySubstanceUnits="false" id="M_LalaDgluMdapDala_e" name="L-alanine-D-glutamate-meso-2,6-diaminoheptanedioate-D-alanine" fbc:charge="-1" fbc:chemicalFormula="C18H30N5O9" />
      <species boundaryCondition="false" compartment="e" constant="false" hasOnlySubstanceUnits="false" id="M_LalaLglu_e" name="L-alanine-L-glutamate" fbc:charge="-1" fbc:chemicalFormula="C8H13N2O5" />
      <species boundaryCondition="false" compartment="e" constant="false" hasOnlySubstanceUnits="false" id="M_ac_e" name="Acetate" fbc:charge="-1" fbc:chemicalFormula="C2H3O2" />
      <species boundaryCondition="false" compartment="e" constant="false" hasOnlySubstanceUnits="false" id="M_acac_e" name="Acetoacetate" fbc:charge="-1" fbc:chemicalFormula="C4H5O3" />
      <species boundaryCondition="false" compartment="e" constant="false" hasOnlySubstanceUnits="false" id="M_acald_e" name="Acetaldehyde" fbc:charge="0" fbc:chemicalFormula="C2H4O" />
      <species boundaryCondition="false" compartment="e" constant="false" hasOnlySubstanceUnits="false" id="M_acgal_e" name="N-Acetyl-D-galactosamine" fbc:charge="0" fbc:chemicalFormula="C8H15NO6" />
      <species boundaryCondition="false" compartment="e" constant="false" hasOnlySubstanceUnits="false" id="M_acgal1p_e" name="N-Acetyl-D-galactosamine 1-phosphate" fbc:charge="-2" fbc:chemicalFormula="C8H14NO9P" />
      <species boundaryCondition="false" compartment="e" constant="false" hasOnlySubstanceUnits="false" id="M_acgam_e" name="N-Acetyl-D-glucosamine" fbc:charge="0" fbc:chemicalFormula="C8H15NO6" />
      <species boundaryCondition="false" compartment="e" constant="false" hasOnlySubstanceUnits="false" id="M_acgam1p_e" name="N-Acetyl-D-glucosamine 1-phosphate" fbc:charge="-2" fbc:chemicalFormula="C8H14NO9P" />
      <species boundaryCondition="false" compartment="e" constant="false" hasOnlySubstanceUnits="false" id="M_acmana_e" name="N-Acetyl-D-mannosamine" fbc:charge="0" fbc:chemicalFormula="C8H15NO6" />
      <species boundaryCondition="false" compartment="e" constant="false" hasOnlySubstanceUnits="false" id="M_acmum_e" name="N-Acetylmuramate" fbc:charge="-1" fbc:chemicalFormula="C11H18NO8" />
      <species boundaryCondition="false" compartment="e" constant="false" hasOnlySubstanceUnits="false" id="M_acnam_e" name="N-Acetylneuraminate" fbc:charge="-1" fbc:chemicalFormula="C11H18NO9" />
      <species boundaryCondition="false" compartment="e" constant="false" hasOnlySubstanceUnits="false" id="M_acolipa_e" name="4-Amino-4-deoxy-L-arabinose modified core oligosaccharide lipid A" fbc:charge="-9" fbc:chemicalFormula="C181H314N3O103P4" />
      <species boundaryCondition="false" compartment="e" constant="false" hasOnlySubstanceUnits="false" id="M_acser_e" name="O-Acetyl-L-serine" fbc:charge="0" fbc:chemicalFormula="C5H9NO4" />
      <species boundaryCondition="false" compartment="e" constant="false" hasOnlySubstanceUnits="false" id="M_ade_e" name="Adenine" fbc:charge="0" fbc:chemicalFormula="C5H5N5" />
      <species boundaryCondition="false" compartment="e" constant="false" hasOnlySubstanceUnits="false" id="M_adn_e" name="Adenosine" fbc:charge="0" fbc:chemicalFormula="C10H13N5O4" />
      <species boundaryCondition="false" compartment="e" constant="false" hasOnlySubstanceUnits="false" id="M_adocbl_e" name="Adenosylcobalamin" fbc:charge="0" fbc:chemicalFormula="C72H100CoN18O17P" />
      <species boundaryCondition="false" compartment="e" constant="false" hasOnlySubstanceUnits="false" id="M_ag_e" name="Silver" fbc:charge="1" fbc:chemicalFormula="Ag" />
      <species boundaryCondition="false" compartment="e" constant="false" hasOnlySubstanceUnits="false" id="M_agm_e" name="Agmatine" fbc:charge="2" fbc:chemicalFormula="C5H16N4" />
      <species boundaryCondition="false" compartment="e" constant="false" hasOnlySubstanceUnits="false" id="M_akg_e" name="2-Oxoglutarate" fbc:charge="-2" fbc:chemicalFormula="C5H4O5" />
      <species boundaryCondition="false" compartment="e" constant="false" hasOnlySubstanceUnits="false" id="M_ala_B_e" name="Beta-Alanine" fbc:charge="0" fbc:chemicalFormula="C3H7NO2" />
      <species boundaryCondition="false" compartment="e" constant="false" hasOnlySubstanceUnits="false" id="M_ala__D_e" name="D-Alanine" fbc:charge="0" fbc:chemicalFormula="C3H7NO2" />
      <species boundaryCondition="false" compartment="e" constant="false" hasOnlySubstanceUnits="false" id="M_ala__L_e" name="L-Alanine" fbc:charge="0" fbc:chemicalFormula="C3H7NO2" />
      <species boundaryCondition="false" compartment="e" constant="false" hasOnlySubstanceUnits="false" id="M_alaala_e" name="D-Alanyl-D-alanine" fbc:charge="0" fbc:chemicalFormula="C6H12N2O3" />
      <species boundaryCondition="false" compartment="e" constant="false" hasOnlySubstanceUnits="false" id="M_all__D_e" name="D-Allose" fbc:charge="0" fbc:chemicalFormula="C6H12O6" />
      <species boundaryCondition="false" compartment="e" constant="false" hasOnlySubstanceUnits="false" id="M_alltn_e" name="Allantoin" fbc:charge="0" fbc:chemicalFormula="C4H6N4O3" />
      <species boundaryCondition="false" compartment="e" constant="false" hasOnlySubstanceUnits="false" id="M_amp_e" name="AMP" fbc:charge="-2" fbc:chemicalFormula="C10H12N5O7P" />
      <species boundaryCondition="false" compartment="e" constant="false" hasOnlySubstanceUnits="false" id="M_anhgm_e" name="N-Acetyl-D-glucosamine(anhydrous)N-Acetylmuramic acid" fbc:charge="-1" fbc:chemicalFormula="C19H29N2O12" />
      <species boundaryCondition="false" compartment="e" constant="false" hasOnlySubstanceUnits="false" id="M_arab__L_e" name="L-Arabinose" fbc:charge="0" fbc:chemicalFormula="C5H10O5" />
      <species boundaryCondition="false" compartment="e" constant="false" hasOnlySubstanceUnits="false" id="M_arbt_e" name="Arbutin" fbc:charge="0" fbc:chemicalFormula="C12H16O7" />
      <species boundaryCondition="false" compartment="e" constant="false" hasOnlySubstanceUnits="false" id="M_arbtn_e" name="Aerobactin minus Fe3" fbc:charge="-3" fbc:chemicalFormula="C22H33N4O13" />
      <species boundaryCondition="false" compartment="e" constant="false" hasOnlySubstanceUnits="false" id="M_arbtn_fe3_e" name="Aerobactin" fbc:charge="0" fbc:chemicalFormula="C22H33FeN4O13" />
      <species boundaryCondition="false" compartment="e" constant="false" hasOnlySubstanceUnits="false" id="M_arg__L_e" name="L-Arginine" fbc:charge="1" fbc:chemicalFormula="C6H15N4O2" />
      <species boundaryCondition="false" compartment="e" constant="false" hasOnlySubstanceUnits="false" id="M_ascb__L_e" name="L-Ascorbate" fbc:charge="0" fbc:chemicalFormula="C6H8O6" />
      <species boundaryCondition="false" compartment="e" constant="false" hasOnlySubstanceUnits="false" id="M_asn__L_e" name="L-Asparagine" fbc:charge="0" fbc:chemicalFormula="C4H8N2O3" />
      <species boundaryCondition="false" compartment="e" constant="false" hasOnlySubstanceUnits="false" id="M_aso3_e" name="Arsenite" fbc:charge="-3" fbc:chemicalFormula="AsO3" />
      <species boundaryCondition="false" compartment="e" constant="false" hasOnlySubstanceUnits="false" id="M_asp__L_e" name="L-Aspartate" fbc:charge="-1" fbc:chemicalFormula="C4H6NO4" />
      <species boundaryCondition="false" compartment="e" constant="false" hasOnlySubstanceUnits="false" id="M_btn_e" name="Biotin" fbc:charge="-1" fbc:chemicalFormula="C10H15N2O3S" />
      <species boundaryCondition="false" compartment="e" constant="false" hasOnlySubstanceUnits="false" id="M_but_e" name="Butyrate (n-C4:0)" fbc:charge="-1" fbc:chemicalFormula="C4H7O2" />
      <species boundaryCondition="false" compartment="e" constant="false" hasOnlySubstanceUnits="false" id="M_butso3_e" name="Butanesulfonate" fbc:charge="-1" fbc:chemicalFormula="C4H9O3S" />
      <species boundaryCondition="false" compartment="e" constant="false" hasOnlySubstanceUnits="false" id="M_ca2_e" name="Calcium" fbc:charge="2" fbc:chemicalFormula="Ca" />
      <species boundaryCondition="false" compartment="e" constant="false" hasOnlySubstanceUnits="false" id="M_cbi_e" name="Cobinamide" fbc:charge="0" fbc:chemicalFormula="C48H72CoN11O8" />
      <species boundaryCondition="false" compartment="e" constant="false" hasOnlySubstanceUnits="false" id="M_cbl1_e" name="Cob(I)alamin" fbc:charge="-1" fbc:chemicalFormula="C62H88CoN13O14P" />
      <species boundaryCondition="false" compartment="e" constant="false" hasOnlySubstanceUnits="false" id="M_cd2_e" name="Cadmium" fbc:charge="2" fbc:chemicalFormula="Cd" />
      <species boundaryCondition="false" compartment="e" constant="false" hasOnlySubstanceUnits="false" id="M_cgly_e" name="Cys-Gly" fbc:charge="0" fbc:chemicalFormula="C5H10N2O3S" />
      <species boundaryCondition="false" compartment="e" constant="false" hasOnlySubstanceUnits="false" id="M_chol_e" name="Choline" fbc:charge="1" fbc:chemicalFormula="C5H14NO" />
      <species boundaryCondition="false" compartment="e" constant="false" hasOnlySubstanceUnits="false" id="M_chtbs_e" name="N,N'-diacetylchitobiose" fbc:charge="0" fbc:chemicalFormula="C16H28N2O11" />
      <species boundaryCondition="false" compartment="e" constant="false" hasOnlySubstanceUnits="false" id="M_cit_e" name="Citrate" fbc:charge="-3" fbc:chemicalFormula="C6H5O7" />
      <species boundaryCondition="false" compartment="e" constant="false" hasOnlySubstanceUnits="false" id="M_cl_e" name="Chloride" fbc:charge="-1" fbc:chemicalFormula="Cl" />
      <species boundaryCondition="false" compartment="e" constant="false" hasOnlySubstanceUnits="false" id="M_cm_e" name="Chloramphenicol" fbc:charge="0" fbc:chemicalFormula="C11H12Cl2N2O5" />
      <species boundaryCondition="false" compartment="e" constant="false" hasOnlySubstanceUnits="false" id="M_cmp_e" name="CMP" fbc:charge="-2" fbc:chemicalFormula="C9H12N3O8P" />
      <species boundaryCondition="false" compartment="e" constant="false" hasOnlySubstanceUnits="false" id="M_co2_e" name="CO2" fbc:charge="0" fbc:chemicalFormula="CO2" />
      <species boundaryCondition="false" compartment="e" constant="false" hasOnlySubstanceUnits="false" id="M_cobalt2_e" name="Co2+" fbc:charge="2" fbc:chemicalFormula="Co" />
      <species boundaryCondition="false" compartment="e" constant="false" hasOnlySubstanceUnits="false" id="M_colipa_e" name="Core oligosaccharide lipid A" fbc:charge="-11" fbc:chemicalFormula="C176H303N2O100P4" />
      <species boundaryCondition="false" compartment="e" constant="false" hasOnlySubstanceUnits="false" id="M_colipap_e" name="Core oligosaccharide lipid A diphosphate" fbc:charge="-12" fbc:chemicalFormula="C176H303N2O103P5" />
      <species boundaryCondition="false" compartment="e" constant="false" hasOnlySubstanceUnits="false" id="M_cpgn_e" name="Coprogen" fbc:charge="-1" fbc:chemicalFormula="C35H52N6O13Fe" />
      <species boundaryCondition="false" compartment="e" constant="false" hasOnlySubstanceUnits="false" id="M_cpgn_un_e" name="Coprogen unloaded (no Fe(III))" fbc:charge="-4" fbc:chemicalFormula="C35H52N6O13" />
      <species boundaryCondition="false" compartment="e" constant="false" hasOnlySubstanceUnits="false" id="M_crn_e" name="L-Carnitine" fbc:charge="0" fbc:chemicalFormula="C7H15NO3" />
      <species boundaryCondition="false" compartment="e" constant="false" hasOnlySubstanceUnits="false" id="M_crn__D_e" name="D-Carnitine" fbc:charge="0" fbc:chemicalFormula="C7H15NO3" />
      <species boundaryCondition="false" compartment="e" constant="false" hasOnlySubstanceUnits="false" id="M_csn_e" name="Cytosine" fbc:charge="0" fbc:chemicalFormula="C4H5N3O" />
      <species boundaryCondition="false" compartment="e" constant="false" hasOnlySubstanceUnits="false" id="M_cu_e" name="Cu+" fbc:charge="1" fbc:chemicalFormula="Cu" />
      <species boundaryCondition="false" compartment="e" constant="false" hasOnlySubstanceUnits="false" id="M_cu2_e" name="Cu2+" fbc:charge="2" fbc:chemicalFormula="Cu" />
      <species boundaryCondition="false" compartment="e" constant="false" hasOnlySubstanceUnits="false" id="M_cyan_e" name="Hydrogen cyanide" fbc:charge="0" fbc:chemicalFormula="CHN" />
      <species boundaryCondition="false" compartment="e" constant="false" hasOnlySubstanceUnits="false" id="M_cynt_e" name="Cyanate" fbc:charge="-1" fbc:chemicalFormula="CNO" />
      <species boundaryCondition="false" compartment="e" constant="false" hasOnlySubstanceUnits="false" id="M_cys__D_e" name="D-Cysteine" fbc:charge="0" fbc:chemicalFormula="C3H7NO2S" />
      <species boundaryCondition="false" compartment="e" constant="false" hasOnlySubstanceUnits="false" id="M_cys__L_e" name="L-Cysteine" fbc:charge="0" fbc:chemicalFormula="C3H7NO2S" />
      <species boundaryCondition="false" compartment="e" constant="false" hasOnlySubstanceUnits="false" id="M_cytd_e" name="Cytidine" fbc:charge="0" fbc:chemicalFormula="C9H13N3O5" />
      <species boundaryCondition="false" compartment="e" constant="false" hasOnlySubstanceUnits="false" id="M_dad_2_e" name="Deoxyadenosine" fbc:charge="0" fbc:chemicalFormula="C10H13N5O3" />
      <species boundaryCondition="false" compartment="e" constant="false" hasOnlySubstanceUnits="false" id="M_damp_e" name="DAMP" fbc:charge="-2" fbc:chemicalFormula="C10H12N5O6P" />
      <species boundaryCondition="false" compartment="e" constant="false" hasOnlySubstanceUnits="false" id="M_dca_e" name="Decanoate (n-C10:0)" fbc:charge="-1" fbc:chemicalFormula="C10H19O2" />
      <species boundaryCondition="false" compartment="e" constant="false" hasOnlySubstanceUnits="false" id="M_dcmp_e" name="DCMP" fbc:charge="-2" fbc:chemicalFormula="C9H12N3O7P" />
      <species boundaryCondition="false" compartment="e" constant="false" hasOnlySubstanceUnits="false" id="M_dcyt_e" name="Deoxycytidine" fbc:charge="0" fbc:chemicalFormula="C9H13N3O4" />
      <species boundaryCondition="false" compartment="e" constant="false" hasOnlySubstanceUnits="false" id="M_ddca_e" name="Dodecanoate (n-C12:0)" fbc:charge="-1" fbc:chemicalFormula="C12H23O2" />
      <species boundaryCondition="false" compartment="e" constant="false" hasOnlySubstanceUnits="false" id="M_dgmp_e" name="DGMP" fbc:charge="-2" fbc:chemicalFormula="C10H12N5O7P" />
      <species boundaryCondition="false" compartment="e" constant="false" hasOnlySubstanceUnits="false" id="M_dgsn_e" name="Deoxyguanosine" fbc:charge="0" fbc:chemicalFormula="C10H13N5O4" />
      <species boundaryCondition="false" compartment="e" constant="false" hasOnlySubstanceUnits="false" id="M_dha_e" name="Dihydroxyacetone" fbc:charge="0" fbc:chemicalFormula="C3H6O3" />
      <species boundaryCondition="false" compartment="e" constant="false" hasOnlySubstanceUnits="false" id="M_dimp_e" name="DIMP" fbc:charge="-2" fbc:chemicalFormula="C10H11N4O7P" />
      <species boundaryCondition="false" compartment="e" constant="false" hasOnlySubstanceUnits="false" id="M_din_e" name="Deoxyinosine" fbc:charge="0" fbc:chemicalFormula="C10H12N4O4" />
      <species boundaryCondition="false" compartment="e" constant="false" hasOnlySubstanceUnits="false" id="M_dms_e" name="Dimethyl sulfide" fbc:charge="0" fbc:chemicalFormula="C2H6S" />
      <species boundaryCondition="false" compartment="e" constant="false" hasOnlySubstanceUnits="false" id="M_dmso_e" name="Dimethyl sulfoxide" fbc:charge="0" fbc:chemicalFormula="C2H6OS" />
      <species boundaryCondition="false" compartment="e" constant="false" hasOnlySubstanceUnits="false" id="M_dopa_e" name="Dopamine" fbc:charge="1" fbc:chemicalFormula="C8H12NO2" />
      <species boundaryCondition="false" compartment="e" constant="false" hasOnlySubstanceUnits="false" id="M_doxrbcn_e" name="Doxorubicin" fbc:charge="0" fbc:chemicalFormula="C27H29NO11" />
      <species boundaryCondition="false" compartment="e" constant="false" hasOnlySubstanceUnits="false" id="M_dtmp_e" name="DTMP" fbc:charge="-2" fbc:chemicalFormula="C10H13N2O8P" />
      <species boundaryCondition="false" compartment="e" constant="false" hasOnlySubstanceUnits="false" id="M_dump_e" name="DUMP" fbc:charge="-2" fbc:chemicalFormula="C9H11N2O8P" />
      <species boundaryCondition="false" compartment="e" constant="false" hasOnlySubstanceUnits="false" id="M_duri_e" name="Deoxyuridine" fbc:charge="0" fbc:chemicalFormula="C9H12N2O5" />
      <species boundaryCondition="false" compartment="e" constant="false" hasOnlySubstanceUnits="false" id="M_eca4colipa_e" name="(enterobacterial common antigen)x4 core oligosaccharide lipid A" fbc:charge="-15" fbc:chemicalFormula="C272H447N14O160P4" />
      <species boundaryCondition="false" compartment="e" constant="false" hasOnlySubstanceUnits="false" id="M_enlipa_e" name="Phosphoethanolamine KDO(2)-lipid (A)" fbc:charge="-6" fbc:chemicalFormula="C112H202N3O42P3" />
      <species boundaryCondition="false" compartment="e" constant="false" hasOnlySubstanceUnits="false" id="M_enter_e" name="Enterochelin" fbc:charge="0" fbc:chemicalFormula="C30H27N3O15" />
      <species boundaryCondition="false" compartment="e" constant="false" hasOnlySubstanceUnits="false" id="M_etha_e" name="Ethanolamine" fbc:charge="1" fbc:chemicalFormula="C2H8NO" />
      <species boundaryCondition="false" compartment="e" constant="false" hasOnlySubstanceUnits="false" id="M_ethso3_e" name="Ethanesulfonate" fbc:charge="-1" fbc:chemicalFormula="C2H5O3S" />
      <species boundaryCondition="false" compartment="e" constant="false" hasOnlySubstanceUnits="false" id="M_etoh_e" name="Ethanol" fbc:charge="0" fbc:chemicalFormula="C2H6O" />
      <species boundaryCondition="false" compartment="e" constant="false" hasOnlySubstanceUnits="false" id="M_f6p_e" name="D-Fructose 6-phosphate" fbc:charge="-2" fbc:chemicalFormula="C6H11O9P" />
      <species boundaryCondition="false" compartment="e" constant="false" hasOnlySubstanceUnits="false" id="M_fald_e" name="Formaldehyde" fbc:charge="0" fbc:chemicalFormula="CH2O" />
      <species boundaryCondition="false" compartment="e" constant="false" hasOnlySubstanceUnits="false" id="M_fe2_e" name="Fe2+" fbc:charge="2" fbc:chemicalFormula="Fe" />
      <species boundaryCondition="false" compartment="e" constant="false" hasOnlySubstanceUnits="false" id="M_fe3_e" name="Fe3+" fbc:charge="3" fbc:chemicalFormula="Fe" />
      <species boundaryCondition="false" compartment="e" constant="false" hasOnlySubstanceUnits="false" id="M_fe3dcit_e" name="Fe(III)dicitrate" fbc:charge="-3" fbc:chemicalFormula="C12H10FeO14" />
      <species boundaryCondition="false" compartment="e" constant="false" hasOnlySubstanceUnits="false" id="M_fe3dhbzs_e" name="Ferric 2,3-dihydroxybenzoylserine" fbc:charge="2" fbc:chemicalFormula="C10H10NO6Fe" />
      <species boundaryCondition="false" compartment="e" constant="false" hasOnlySubstanceUnits="false" id="M_fe3hox_e" name="Fe(III)hydroxamate" fbc:charge="0" fbc:chemicalFormula="C9H18O6N3Fe" />
      <species boundaryCondition="false" compartment="e" constant="false" hasOnlySubstanceUnits="false" id="M_fe3hox_un_e" name="Fe(III)hydoxamate, unloaded" fbc:charge="-3" fbc:chemicalFormula="C9H18O6N3" />
      <species boundaryCondition="false" compartment="e" constant="false" hasOnlySubstanceUnits="false" id="M_fecrm_e" name="Ferrichrome" fbc:charge="0" fbc:chemicalFormula="C27H42FeN9O12" />
      <species boundaryCondition="false" compartment="e" constant="false" hasOnlySubstanceUnits="false" id="M_fecrm_un_e" name="Ferrichrome minus Fe(III)" fbc:charge="-3" fbc:chemicalFormula="C27H42N9O12" />
      <species boundaryCondition="false" compartment="e" constant="false" hasOnlySubstanceUnits="false" id="M_feenter_e" name="Fe-enterobactin" fbc:charge="3" fbc:chemicalFormula="C30H27FeN3O15" />
      <species boundaryCondition="false" compartment="e" constant="false" hasOnlySubstanceUnits="false" id="M_feoxam_e" name="Ferroxamine" fbc:charge="1" fbc:chemicalFormula="C25H46FeN6O8" />
      <species boundaryCondition="false" compartment="e" constant="false" hasOnlySubstanceUnits="false" id="M_feoxam_un_e" name="Ferroxamine minus Fe(3)" fbc:charge="-2" fbc:chemicalFormula="C25H46N6O8" />
      <species boundaryCondition="false" compartment="e" constant="false" hasOnlySubstanceUnits="false" id="M_for_e" name="Formate" fbc:charge="-1" fbc:chemicalFormula="CH1O2" />
      <species boundaryCondition="false" compartment="e" constant="false" hasOnlySubstanceUnits="false" id="M_fru_e" name="D-Fructose" fbc:charge="0" fbc:chemicalFormula="C6H12O6" />
      <species boundaryCondition="false" compartment="e" constant="false" hasOnlySubstanceUnits="false" id="M_frulys_e" name="Fructoselysine" fbc:charge="1" fbc:chemicalFormula="C12H25N2O7" />
      <species boundaryCondition="false" compartment="e" constant="false" hasOnlySubstanceUnits="false" id="M_fruur_e" name="D-Fructuronate" fbc:charge="-1" fbc:chemicalFormula="C6H9O7" />
      <species boundaryCondition="false" compartment="e" constant="false" hasOnlySubstanceUnits="false" id="M_fuc__L_e" name="L-Fucose" fbc:charge="0" fbc:chemicalFormula="C6H12O5" />
      <species boundaryCondition="false" compartment="e" constant="false" hasOnlySubstanceUnits="false" id="M_fum_e" name="Fumarate" fbc:charge="-2" fbc:chemicalFormula="C4H2O4" />
      <species boundaryCondition="false" compartment="e" constant="false" hasOnlySubstanceUnits="false" id="M_fusa_e" name="Fusidic acid" fbc:charge="0" fbc:chemicalFormula="C31H48O5" />
      <species boundaryCondition="false" compartment="e" constant="false" hasOnlySubstanceUnits="false" id="M_g1p_e" name="D-Glucose 1-phosphate" fbc:charge="-2" fbc:chemicalFormula="C6H11O9P" />
      <species boundaryCondition="false" compartment="e" constant="false" hasOnlySubstanceUnits="false" id="M_g3pc_e" name="Sn-Glycero-3-phosphocholine" fbc:charge="0" fbc:chemicalFormula="C8H20NO6P" />
      <species boundaryCondition="false" compartment="e" constant="false" hasOnlySubstanceUnits="false" id="M_g3pe_e" name="Sn-Glycero-3-phosphoethanolamine" fbc:charge="0" fbc:chemicalFormula="C5H14NO6P" />
      <species boundaryCondition="false" compartment="e" constant="false" hasOnlySubstanceUnits="false" id="M_g3pg_e" name="Glycerophosphoglycerol" fbc:charge="-1" fbc:chemicalFormula="C6H14O8P" />
      <species boundaryCondition="false" compartment="e" constant="false" hasOnlySubstanceUnits="false" id="M_g3pi_e" name="Sn-Glycero-3-phospho-1-inositol" fbc:charge="-1" fbc:chemicalFormula="C9H18O11P" />
      <species boundaryCondition="false" compartment="e" constant="false" hasOnlySubstanceUnits="false" id="M_g3ps_e" name="Glycerophosphoserine" fbc:charge="-1" fbc:chemicalFormula="C6H13NO8P" />
      <species boundaryCondition="false" compartment="e" constant="false" hasOnlySubstanceUnits="false" id="M_g6p_e" name="D-Glucose 6-phosphate" fbc:charge="-2" fbc:chemicalFormula="C6H11O9P" />
      <species boundaryCondition="false" compartment="e" constant="false" hasOnlySubstanceUnits="false" id="M_gal_e" name="D-Galactose" fbc:charge="0" fbc:chemicalFormula="C6H12O6" />
      <species boundaryCondition="false" compartment="e" constant="false" hasOnlySubstanceUnits="false" id="M_gal_bD_e" name="Beta D-Galactose" fbc:charge="0" fbc:chemicalFormula="C6H12O6" />
      <species boundaryCondition="false" compartment="e" constant="false" hasOnlySubstanceUnits="false" id="M_gal1p_e" name="Alpha-D-Galactose 1-phosphate" fbc:charge="-2" fbc:chemicalFormula="C6H11O9P" />
      <species boundaryCondition="false" compartment="e" constant="false" hasOnlySubstanceUnits="false" id="M_galct__D_e" name="D-Galactarate" fbc:charge="-2" fbc:chemicalFormula="C6H8O8" />
      <species boundaryCondition="false" compartment="e" constant="false" hasOnlySubstanceUnits="false" id="M_galctn__D_e" name="D-Galactonate" fbc:charge="-1" fbc:chemicalFormula="C6H11O7" />
      <species boundaryCondition="false" compartment="e" constant="false" hasOnlySubstanceUnits="false" id="M_galctn__L_e" name="L-Galactonate" fbc:charge="-1" fbc:chemicalFormula="C6H11O7" />
      <species boundaryCondition="false" compartment="e" constant="false" hasOnlySubstanceUnits="false" id="M_galt_e" name="Galactitol" fbc:charge="0" fbc:chemicalFormula="C6H14O6" />
      <species boundaryCondition="false" compartment="e" constant="false" hasOnlySubstanceUnits="false" id="M_galur_e" name="D-Galacturonate" fbc:charge="-1" fbc:chemicalFormula="C6H9O7" />
      <species boundaryCondition="false" compartment="e" constant="false" hasOnlySubstanceUnits="false" id="M_gam_e" name="D-Glucosamine" fbc:charge="1" fbc:chemicalFormula="C6H14NO5" />
      <species boundaryCondition="false" compartment="e" constant="false" hasOnlySubstanceUnits="false" id="M_gam6p_e" name="D-Glucosamine 6-phosphate" fbc:charge="-1" fbc:chemicalFormula="C6H13NO8P" />
      <species boundaryCondition="false" compartment="e" constant="false" hasOnlySubstanceUnits="false" id="M_gbbtn_e" name="Gamma-butyrobetaine" fbc:charge="0" fbc:chemicalFormula="C7H15NO2" />
      <species boundaryCondition="false" compartment="e" constant="false" hasOnlySubstanceUnits="false" id="M_gdp_e" name="GDP" fbc:charge="-3" fbc:chemicalFormula="C10H12N5O11P2" />
      <species boundaryCondition="false" compartment="e" constant="false" hasOnlySubstanceUnits="false" id="M_glc__D_e" name="D-Glucose" fbc:charge="0" fbc:chemicalFormula="C6H12O6" />
      <species boundaryCondition="false" compartment="e" constant="false" hasOnlySubstanceUnits="false" id="M_glcn_e" name="D-Gluconate" fbc:charge="-1" fbc:chemicalFormula="C6H11O7" />
      <species boundaryCondition="false" compartment="e" constant="false" hasOnlySubstanceUnits="false" id="M_glcr_e" name="D-Glucarate" fbc:charge="-2" fbc:chemicalFormula="C6H8O8" />
      <species boundaryCondition="false" compartment="e" constant="false" hasOnlySubstanceUnits="false" id="M_glcur_e" name="D-Glucuronate" fbc:charge="-1" fbc:chemicalFormula="C6H9O7" />
      <species boundaryCondition="false" compartment="e" constant="false" hasOnlySubstanceUnits="false" id="M_glcur1p_e" name="D-Glucuronate 1-phosphate" fbc:charge="-3" fbc:chemicalFormula="C6H8O10P" />
      <species boundaryCondition="false" compartment="e" constant="false" hasOnlySubstanceUnits="false" id="M_gln__L_e" name="L-Glutamine" fbc:charge="0" fbc:chemicalFormula="C5H10N2O3" />
      <species boundaryCondition="false" compartment="e" constant="false" hasOnlySubstanceUnits="false" id="M_glu__L_e" name="L-Glutamate" fbc:charge="-1" fbc:chemicalFormula="C5H8NO4" />
      <species boundaryCondition="false" compartment="e" constant="false" hasOnlySubstanceUnits="false" id="M_gly_e" name="Glycine" fbc:charge="0" fbc:chemicalFormula="C2H5NO2" />
      <species boundaryCondition="false" compartment="e" constant="false" hasOnlySubstanceUnits="false" id="M_glyald_e" name="D-Glyceraldehyde" fbc:charge="0" fbc:chemicalFormula="C3H6O3" />
      <species boundaryCondition="false" compartment="e" constant="false" hasOnlySubstanceUnits="false" id="M_glyb_e" name="Glycine betaine" fbc:charge="0" fbc:chemicalFormula="C5H11NO2" />
      <species boundaryCondition="false" compartment="e" constant="false" hasOnlySubstanceUnits="false" id="M_glyc_e" name="Glycerol" fbc:charge="0" fbc:chemicalFormula="C3H8O3" />
      <species boundaryCondition="false" compartment="e" constant="false" hasOnlySubstanceUnits="false" id="M_glyc__R_e" name="(R)-Glycerate" fbc:charge="-1" fbc:chemicalFormula="C3H5O4" />
      <species boundaryCondition="false" compartment="e" constant="false" hasOnlySubstanceUnits="false" id="M_glyc2p_e" name="Glycerol 2-phosphate" fbc:charge="-2" fbc:chemicalFormula="C3H7O6P" />
      <species boundaryCondition="false" compartment="e" constant="false" hasOnlySubstanceUnits="false" id="M_glyc3p_e" name="Glycerol 3-phosphate" fbc:charge="-2" fbc:chemicalFormula="C3H7O6P" />
      <species boundaryCondition="false" compartment="e" constant="false" hasOnlySubstanceUnits="false" id="M_glyclt_e" name="Glycolate" fbc:charge="-1" fbc:chemicalFormula="C2H3O3" />
      <species boundaryCondition="false" compartment="e" constant="false" hasOnlySubstanceUnits="false" id="M_gmp_e" name="GMP" fbc:charge="-2" fbc:chemicalFormula="C10H12N5O8P" />
      <species boundaryCondition="false" compartment="e" constant="false" hasOnlySubstanceUnits="false" id="M_gsn_e" name="Guanosine" fbc:charge="0" fbc:chemicalFormula="C10H13N5O5" />
      <species boundaryCondition="false" compartment="e" constant="false" hasOnlySubstanceUnits="false" id="M_gthox_e" name="Oxidized glutathione" fbc:charge="-2" fbc:chemicalFormula="C20H30N6O12S2" />
      <species boundaryCondition="false" compartment="e" constant="false" hasOnlySubstanceUnits="false" id="M_gthrd_e" name="Reduced glutathione" fbc:charge="-1" fbc:chemicalFormula="C10H16N3O6S" />
      <species boundaryCondition="false" compartment="e" constant="false" hasOnlySubstanceUnits="false" id="M_gtp_e" name="GTP" fbc:charge="-4" fbc:chemicalFormula="C10H12N5O14P3" />
      <species boundaryCondition="false" compartment="e" constant="false" hasOnlySubstanceUnits="false" id="M_gua_e" name="Guanine" fbc:charge="0" fbc:chemicalFormula="C5H5N5O" />
      <species boundaryCondition="false" compartment="e" constant="false" hasOnlySubstanceUnits="false" id="M_h_e" name="H+" fbc:charge="1" fbc:chemicalFormula="H" />
      <species boundaryCondition="false" compartment="e" constant="false" hasOnlySubstanceUnits="false" id="M_h2_e" name="H2" fbc:charge="0" fbc:chemicalFormula="H2" />
      <species boundaryCondition="false" compartment="e" constant="false" hasOnlySubstanceUnits="false" id="M_h2o_e" name="H2O" fbc:charge="0" fbc:chemicalFormula="H2O" />
      <species boundaryCondition="false" compartment="e" constant="false" hasOnlySubstanceUnits="false" id="M_h2o2_e" name="Hydrogen peroxide" fbc:charge="0" fbc:chemicalFormula="H2O2" />
      <species boundaryCondition="false" compartment="e" constant="false" hasOnlySubstanceUnits="false" id="M_h2s_e" name="Hydrogen sulfide" fbc:charge="0" fbc:chemicalFormula="H2S" />
      <species boundaryCondition="false" compartment="e" constant="false" hasOnlySubstanceUnits="false" id="M_hacolipa_e" name="Hepta-acylated core oligosaccharide lipid A (E. coli)" fbc:charge="-11" fbc:chemicalFormula="C192H333N2O101P4" />
      <species boundaryCondition="false" compartment="e" constant="false" hasOnlySubstanceUnits="false" id="M_halipa_e" name="Hepta-acylated KDO(2)-lipid (A)" fbc:charge="-6" fbc:chemicalFormula="C126H226N2O40P2" />
      <species boundaryCondition="false" compartment="e" constant="false" hasOnlySubstanceUnits="false" id="M_hdca_e" name="Hexadecanoate (n-C16:0)" fbc:charge="-1" fbc:chemicalFormula="C16H31O2" />
      <species boundaryCondition="false" compartment="e" constant="false" hasOnlySubstanceUnits="false" id="M_hdcea_e" name="Hexadecenoate (n-C16:1)" fbc:charge="-1" fbc:chemicalFormula="C16H29O2" />
      <species boundaryCondition="false" compartment="e" constant="false" hasOnlySubstanceUnits="false" id="M_hg2_e" name="Hg2+" fbc:charge="2" fbc:chemicalFormula="Hg" />
      <species boundaryCondition="false" compartment="e" constant="false" hasOnlySubstanceUnits="false" id="M_his__L_e" name="L-Histidine" fbc:charge="0" fbc:chemicalFormula="C6H9N3O2" />
      <species boundaryCondition="false" compartment="e" constant="false" hasOnlySubstanceUnits="false" id="M_hom__L_e" name="L-Homoserine" fbc:charge="0" fbc:chemicalFormula="C4H9NO3" />
      <species boundaryCondition="false" compartment="e" constant="false" hasOnlySubstanceUnits="false" id="M_hxa_e" name="Hexanoate (n-C6:0)" fbc:charge="-1" fbc:chemicalFormula="C6H11O2" />
      <species boundaryCondition="false" compartment="e" constant="false" hasOnlySubstanceUnits="false" id="M_hxan_e" name="Hypoxanthine" fbc:charge="0" fbc:chemicalFormula="C5H4N4O" />
      <species boundaryCondition="false" compartment="e" constant="false" hasOnlySubstanceUnits="false" id="M_idon__L_e" name="L-Idonate" fbc:charge="-1" fbc:chemicalFormula="C6H11O7" />
      <species boundaryCondition="false" compartment="e" constant="false" hasOnlySubstanceUnits="false" id="M_ile__L_e" name="L-Isoleucine" fbc:charge="0" fbc:chemicalFormula="C6H13NO2" />
      <species boundaryCondition="false" compartment="e" constant="false" hasOnlySubstanceUnits="false" id="M_imp_e" name="IMP" fbc:charge="-2" fbc:chemicalFormula="C10H11N4O8P" />
      <species boundaryCondition="false" compartment="e" constant="false" hasOnlySubstanceUnits="false" id="M_indole_e" name="Indole" fbc:charge="0" fbc:chemicalFormula="C8H7N" />
      <species boundaryCondition="false" compartment="e" constant="false" hasOnlySubstanceUnits="false" id="M_inost_e" name="Myo-Inositol" fbc:charge="0" fbc:chemicalFormula="C6H12O6" />
      <species boundaryCondition="false" compartment="e" constant="false" hasOnlySubstanceUnits="false" id="M_ins_e" name="Inosine" fbc:charge="0" fbc:chemicalFormula="C10H12N4O5" />
      <species boundaryCondition="false" compartment="e" constant="false" hasOnlySubstanceUnits="false" id="M_isetac_e" name="Isethionic acid" fbc:charge="-1" fbc:chemicalFormula="C2H5O4S" />
      <species boundaryCondition="false" compartment="e" constant="false" hasOnlySubstanceUnits="false" id="M_k_e" name="Potassium" fbc:charge="1" fbc:chemicalFormula="K" />
      <species boundaryCondition="false" compartment="e" constant="false" hasOnlySubstanceUnits="false" id="M_kdo2lipid4_e" name="KDO(2)-lipid IV(A)" fbc:charge="-6" fbc:chemicalFormula="C84H148N2O37P2" />
      <species boundaryCondition="false" compartment="e" constant="false" hasOnlySubstanceUnits="false" id="M_lac__D_e" name="D-Lactate" fbc:charge="-1" fbc:chemicalFormula="C3H5O3" />
      <species boundaryCondition="false" compartment="e" constant="false" hasOnlySubstanceUnits="false" id="M_lac__L_e" name="L-Lactate" fbc:charge="-1" fbc:chemicalFormula="C3H5O3" />
      <species boundaryCondition="false" compartment="e" constant="false" hasOnlySubstanceUnits="false" id="M_lcts_e" name="Lactose" fbc:charge="0" fbc:chemicalFormula="C12H22O11" />
      <species boundaryCondition="false" compartment="e" constant="false" hasOnlySubstanceUnits="false" id="M_leu__L_e" name="L-Leucine" fbc:charge="0" fbc:chemicalFormula="C6H13NO2" />
      <species boundaryCondition="false" compartment="e" constant="false" hasOnlySubstanceUnits="false" id="M_lipa_e" name="KDO(2)-lipid (A)" fbc:charge="-6" fbc:chemicalFormula="C110H196N2O39P2" />
      <species boundaryCondition="false" compartment="e" constant="false" hasOnlySubstanceUnits="false" id="M_lipa_cold_e" name="Cold adapted KDO(2)-lipid (A)" fbc:charge="-6" fbc:chemicalFormula="C114H202N2O39P2" />
      <species boundaryCondition="false" compartment="e" constant="false" hasOnlySubstanceUnits="false" id="M_lipoate_e" name="Lipoate" fbc:charge="0" fbc:chemicalFormula="C8H14O2S2" />
      <species boundaryCondition="false" compartment="e" constant="false" hasOnlySubstanceUnits="false" id="M_lys__L_e" name="L-Lysine" fbc:charge="1" fbc:chemicalFormula="C6H15N2O2" />
      <species boundaryCondition="false" compartment="e" constant="false" hasOnlySubstanceUnits="false" id="M_lyx__L_e" name="L-Lyxose" fbc:charge="0" fbc:chemicalFormula="C5H10O5" />
      <species boundaryCondition="false" compartment="e" constant="false" hasOnlySubstanceUnits="false" id="M_mal__D_e" name="D-Malate" fbc:charge="-2" fbc:chemicalFormula="C4H4O5" />
      <species boundaryCondition="false" compartment="e" constant="false" hasOnlySubstanceUnits="false" id="M_mal__L_e" name="L-Malate" fbc:charge="-2" fbc:chemicalFormula="C4H4O5" />
      <species boundaryCondition="false" compartment="e" constant="false" hasOnlySubstanceUnits="false" id="M_malt_e" name="Maltose" fbc:charge="0" fbc:chemicalFormula="C12H22O11" />
      <species boundaryCondition="false" compartment="e" constant="false" hasOnlySubstanceUnits="false" id="M_malthx_e" name="Maltohexaose" fbc:charge="0" fbc:chemicalFormula="C36H62O31" />
      <species boundaryCondition="false" compartment="e" constant="false" hasOnlySubstanceUnits="false" id="M_maltpt_e" name="Maltopentaose" fbc:charge="0" fbc:chemicalFormula="C30H52O26" />
      <species boundaryCondition="false" compartment="e" constant="false" hasOnlySubstanceUnits="false" id="M_malttr_e" name="Maltotriose" fbc:charge="0" fbc:chemicalFormula="C18H32O16" />
      <species boundaryCondition="false" compartment="e" constant="false" hasOnlySubstanceUnits="false" id="M_maltttr_e" name="Maltotetraose" fbc:charge="0" fbc:chemicalFormula="C24H42O21" />
      <species boundaryCondition="false" compartment="e" constant="false" hasOnlySubstanceUnits="false" id="M_man_e" name="D-Mannose" fbc:charge="0" fbc:chemicalFormula="C6H12O6" />
      <species boundaryCondition="false" compartment="e" constant="false" hasOnlySubstanceUnits="false" id="M_man6p_e" name="D-Mannose 6-phosphate" fbc:charge="-2" fbc:chemicalFormula="C6H11O9P" />
      <species boundaryCondition="false" compartment="e" constant="false" hasOnlySubstanceUnits="false" id="M_manglyc_e" name="2(alpha-D-Mannosyl)-D-glycerate" fbc:charge="-1" fbc:chemicalFormula="C9H15O9" />
      <species boundaryCondition="false" compartment="e" constant="false" hasOnlySubstanceUnits="false" id="M_melib_e" name="Melibiose" fbc:charge="0" fbc:chemicalFormula="C12H22O11" />
      <species boundaryCondition="false" compartment="e" constant="false" hasOnlySubstanceUnits="false" id="M_meoh_e" name="Methanol" fbc:charge="0" fbc:chemicalFormula="CH4O1" />
      <species boundaryCondition="false" compartment="e" constant="false" hasOnlySubstanceUnits="false" id="M_met__D_e" name="D-Methionine" fbc:charge="0" fbc:chemicalFormula="C5H10NO2S" />
      <species boundaryCondition="false" compartment="e" constant="false" hasOnlySubstanceUnits="false" id="M_met__L_e" name="L-Methionine" fbc:charge="0" fbc:chemicalFormula="C5H11NO2S" />
      <species boundaryCondition="false" compartment="e" constant="false" hasOnlySubstanceUnits="false" id="M_metsox_R__L_e" name="L-methionine-R-sulfoxide" fbc:charge="0" fbc:chemicalFormula="C5H11NO3S" />
      <species boundaryCondition="false" compartment="e" constant="false" hasOnlySubstanceUnits="false" id="M_metsox_S__L_e" name="L-Methionine Sulfoxide" fbc:charge="0" fbc:chemicalFormula="C5H11NO3S" />
      <species boundaryCondition="false" compartment="e" constant="false" hasOnlySubstanceUnits="false" id="M_mg2_e" name="Magnesium" fbc:charge="2" fbc:chemicalFormula="Mg" />
      <species boundaryCondition="false" compartment="e" constant="false" hasOnlySubstanceUnits="false" id="M_mincyc_e" name="Minocycline" fbc:charge="0" fbc:chemicalFormula="C23H27N3O7" />
      <species boundaryCondition="false" compartment="e" constant="false" hasOnlySubstanceUnits="false" id="M_minohp_e" name="Myo-Inositol hexakisphosphate" fbc:charge="-12" fbc:chemicalFormula="C6H6O24P6" />
      <species boundaryCondition="false" compartment="e" constant="false" hasOnlySubstanceUnits="false" id="M_mmet_e" name="S-Methyl-L-methionine" fbc:charge="1" fbc:chemicalFormula="C6H14NO2S" />
      <species boundaryCondition="false" compartment="e" constant="false" hasOnlySubstanceUnits="false" id="M_mn2_e" name="Mn2+" fbc:charge="2" fbc:chemicalFormula="Mn" />
      <species boundaryCondition="false" compartment="e" constant="false" hasOnlySubstanceUnits="false" id="M_mnl_e" name="D-Mannitol" fbc:charge="0" fbc:chemicalFormula="C6H14O6" />
      <species boundaryCondition="false" compartment="e" constant="false" hasOnlySubstanceUnits="false" id="M_mobd_e" name="Molybdate" fbc:charge="-2" fbc:chemicalFormula="MoO4" />
      <species boundaryCondition="false" compartment="e" constant="false" hasOnlySubstanceUnits="false" id="M_mso3_e" name="Methanesulfonate" fbc:charge="-1" fbc:chemicalFormula="CH3O3S" />
      <species boundaryCondition="false" compartment="e" constant="false" hasOnlySubstanceUnits="false" id="M_n2o_e" name="Nitrous oxide" fbc:charge="0" fbc:chemicalFormula="N2O" />
      <species boundaryCondition="false" compartment="e" constant="false" hasOnlySubstanceUnits="false" id="M_na1_e" name="Sodium" fbc:charge="1" fbc:chemicalFormula="Na" />
      <species boundaryCondition="false" compartment="e" constant="false" hasOnlySubstanceUnits="false" id="M_nac_e" name="Nicotinate" fbc:charge="-1" fbc:chemicalFormula="C6H4NO2" />
      <species boundaryCondition="false" compartment="e" constant="false" hasOnlySubstanceUnits="false" id="M_nh4_e" name="Ammonium" fbc:charge="1" fbc:chemicalFormula="H4N" />
      <species boundaryCondition="false" compartment="e" constant="false" hasOnlySubstanceUnits="false" id="M_ni2_e" name="Nickel" fbc:charge="2" fbc:chemicalFormula="Ni" />
      <species boundaryCondition="false" compartment="e" constant="false" hasOnlySubstanceUnits="false" id="M_nmn_e" name="NMN" fbc:charge="-1" fbc:chemicalFormula="C11H14N2O8P" />
      <species boundaryCondition="false" compartment="e" constant="false" hasOnlySubstanceUnits="false" id="M_no_e" name="Nitric oxide" fbc:charge="0" fbc:chemicalFormula="NO" />
      <species boundaryCondition="false" compartment="e" constant="false" hasOnlySubstanceUnits="false" id="M_no2_e" name="Nitrite" fbc:charge="-1" fbc:chemicalFormula="NO2" />
      <species boundaryCondition="false" compartment="e" constant="false" hasOnlySubstanceUnits="false" id="M_no3_e" name="Nitrate" fbc:charge="-1" fbc:chemicalFormula="NO3" />
      <species boundaryCondition="false" compartment="e" constant="false" hasOnlySubstanceUnits="false" id="M_novbcn_e" name="Novobiocin" fbc:charge="0" fbc:chemicalFormula="C31H36N2O11" />
      <species boundaryCondition="false" compartment="e" constant="false" hasOnlySubstanceUnits="false" id="M_o16a4colipa_e" name="(O16 antigen)x4 core oligosaccharide lipid A" fbc:charge="-11" fbc:chemicalFormula="C312H523N6O200P4" />
      <species boundaryCondition="false" compartment="e" constant="false" hasOnlySubstanceUnits="false" id="M_o2_e" name="O2" fbc:charge="0" fbc:chemicalFormula="O2" />
      <species boundaryCondition="false" compartment="e" constant="false" hasOnlySubstanceUnits="false" id="M_o2s_e" name="Superoxide anion" fbc:charge="-1" fbc:chemicalFormula="O2" />
      <species boundaryCondition="false" compartment="e" constant="false" hasOnlySubstanceUnits="false" id="M_ocdca_e" name="Octadecanoate (n-C18:0)" fbc:charge="-1" fbc:chemicalFormula="C18H35O2" />
      <species boundaryCondition="false" compartment="e" constant="false" hasOnlySubstanceUnits="false" id="M_ocdcea_e" name="Octadecenoate (n-C18:1)" fbc:charge="-1" fbc:chemicalFormula="C18H33O2" />
      <species boundaryCondition="false" compartment="e" constant="false" hasOnlySubstanceUnits="false" id="M_octa_e" name="Octanoate (n-C8:0)" fbc:charge="-1" fbc:chemicalFormula="C8H15O2" />
      <species boundaryCondition="false" compartment="e" constant="false" hasOnlySubstanceUnits="false" id="M_orn_e" name="Ornithine" fbc:charge="1" fbc:chemicalFormula="C5H13N2O2" />
      <species boundaryCondition="false" compartment="e" constant="false" hasOnlySubstanceUnits="false" id="M_orot_e" name="Orotate" fbc:charge="-1" fbc:chemicalFormula="C5H3N2O4" />
      <species boundaryCondition="false" compartment="e" constant="false" hasOnlySubstanceUnits="false" id="M_pacald_e" name="Phenylacetaldehyde" fbc:charge="0" fbc:chemicalFormula="C8H8O" />
      <species boundaryCondition="false" compartment="e" constant="false" hasOnlySubstanceUnits="false" id="M_peamn_e" name="Phenethylamine" fbc:charge="1" fbc:chemicalFormula="C8H12N" />
      <species boundaryCondition="false" compartment="e" constant="false" hasOnlySubstanceUnits="false" id="M_phe__L_e" name="L-Phenylalanine" fbc:charge="0" fbc:chemicalFormula="C9H11NO2" />
      <species boundaryCondition="false" compartment="e" constant="false" hasOnlySubstanceUnits="false" id="M_pheme_e" name="Protoheme" fbc:charge="-2" fbc:chemicalFormula="C34H30FeN4O4" />
      <species boundaryCondition="false" compartment="e" constant="false" hasOnlySubstanceUnits="false" id="M_pi_e" name="Phosphate" fbc:charge="-2" fbc:chemicalFormula="HO4P" />
      <species boundaryCondition="false" compartment="e" constant="false" hasOnlySubstanceUnits="false" id="M_pnto__R_e" name="(R)-Pantothenate" fbc:charge="-1" fbc:chemicalFormula="C9H16NO5" />
      <species boundaryCondition="false" compartment="e" constant="false" hasOnlySubstanceUnits="false" id="M_ppa_e" name="Propionate (n-C3:0)" fbc:charge="-1" fbc:chemicalFormula="C3H5O2" />
      <species boundaryCondition="false" compartment="e" constant="false" hasOnlySubstanceUnits="false" id="M_ppal_e" name="Propanal" fbc:charge="0" fbc:chemicalFormula="C3H6O" />
      <species boundaryCondition="false" compartment="e" constant="false" hasOnlySubstanceUnits="false" id="M_pppn_e" name="Phenylpropanoate" fbc:charge="-1" fbc:chemicalFormula="C9H9O2" />
      <species boundaryCondition="false" compartment="e" constant="false" hasOnlySubstanceUnits="false" id="M_ppt_e" name="Phosphonate" fbc:charge="-2" fbc:chemicalFormula="HO3P" />
      <species boundaryCondition="false" compartment="e" constant="false" hasOnlySubstanceUnits="false" id="M_pro__L_e" name="L-Proline" fbc:charge="0" fbc:chemicalFormula="C5H9NO2" />
      <species boundaryCondition="false" compartment="e" constant="false" hasOnlySubstanceUnits="false" id="M_progly_e" name="L-Prolinylglycine" fbc:charge="0" fbc:chemicalFormula="C7H12N2O3" />
      <species boundaryCondition="false" compartment="e" constant="false" hasOnlySubstanceUnits="false" id="M_psclys_e" name="Psicoselysine" fbc:charge="1" fbc:chemicalFormula="C12H25N2O7" />
      <species boundaryCondition="false" compartment="e" constant="false" hasOnlySubstanceUnits="false" id="M_pser__L_e" name="O-Phospho-L-serine" fbc:charge="-2" fbc:chemicalFormula="C3H6NO6P" />
      <species boundaryCondition="false" compartment="e" constant="false" hasOnlySubstanceUnits="false" id="M_ptrc_e" name="Putrescine" fbc:charge="2" fbc:chemicalFormula="C4H14N2" />
      <species boundaryCondition="false" compartment="e" constant="false" hasOnlySubstanceUnits="false" id="M_pydam_e" name="Pyridoxamine" fbc:charge="1" fbc:chemicalFormula="C8H13N2O2" />
      <species boundaryCondition="false" compartment="e" constant="false" hasOnlySubstanceUnits="false" id="M_pydx_e" name="Pyridoxal" fbc:charge="0" fbc:chemicalFormula="C8H9NO3" />
      <species boundaryCondition="false" compartment="e" constant="false" hasOnlySubstanceUnits="false" id="M_pydxn_e" name="Pyridoxine" fbc:charge="0" fbc:chemicalFormula="C8H11NO3" />
      <species boundaryCondition="false" compartment="e" constant="false" hasOnlySubstanceUnits="false" id="M_pyr_e" name="Pyruvate" fbc:charge="-1" fbc:chemicalFormula="C3H3O3" />
      <species boundaryCondition="false" compartment="e" constant="false" hasOnlySubstanceUnits="false" id="M_quin_e" name="Quinate" fbc:charge="0" fbc:chemicalFormula="C7H12O6" />
      <species boundaryCondition="false" compartment="e" constant="false" hasOnlySubstanceUnits="false" id="M_r5p_e" name="Alpha-D-Ribose 5-phosphate" fbc:charge="-2" fbc:chemicalFormula="C5H9O8P" />
      <species boundaryCondition="false" compartment="e" constant="false" hasOnlySubstanceUnits="false" id="M_rfamp_e" name="Rifampin" fbc:charge="0" fbc:chemicalFormula="C43H58N4O12" />
      <species boundaryCondition="false" compartment="e" constant="false" hasOnlySubstanceUnits="false" id="M_rib__D_e" name="D-Ribose" fbc:charge="0" fbc:chemicalFormula="C5H10O5" />
      <species boundaryCondition="false" compartment="e" constant="false" hasOnlySubstanceUnits="false" id="M_rmn_e" name="L-Rhamnose" fbc:charge="0" fbc:chemicalFormula="C6H12O5" />
      <species boundaryCondition="false" compartment="e" constant="false" hasOnlySubstanceUnits="false" id="M_sbt__D_e" name="D-Sorbitol" fbc:charge="0" fbc:chemicalFormula="C6H14O6" />
      <species boundaryCondition="false" compartment="e" constant="false" hasOnlySubstanceUnits="false" id="M_sel_e" name="Selenate" fbc:charge="-2" fbc:chemicalFormula="O4Se" />
      <species boundaryCondition="false" compartment="e" constant="false" hasOnlySubstanceUnits="false" id="M_ser__D_e" name="D-Serine" fbc:charge="0" fbc:chemicalFormula="C3H7NO3" />
      <species boundaryCondition="false" compartment="e" constant="false" hasOnlySubstanceUnits="false" id="M_ser__L_e" name="L-Serine" fbc:charge="0" fbc:chemicalFormula="C3H7NO3" />
      <species boundaryCondition="false" compartment="e" constant="false" hasOnlySubstanceUnits="false" id="M_skm_e" name="Shikimate" fbc:charge="-1" fbc:chemicalFormula="C7H9O5" />
      <species boundaryCondition="false" compartment="e" constant="false" hasOnlySubstanceUnits="false" id="M_slnt_e" name="Selenite" fbc:charge="-2" fbc:chemicalFormula="O3Se" />
      <species boundaryCondition="false" compartment="e" constant="false" hasOnlySubstanceUnits="false" id="M_so2_e" name="Sulfur dioxide" fbc:charge="0" fbc:chemicalFormula="O2S" />
      <species boundaryCondition="false" compartment="e" constant="false" hasOnlySubstanceUnits="false" id="M_so3_e" name="Sulfite" fbc:charge="-2" fbc:chemicalFormula="O3S" />
      <species boundaryCondition="false" compartment="e" constant="false" hasOnlySubstanceUnits="false" id="M_so4_e" name="Sulfate" fbc:charge="-2" fbc:chemicalFormula="O4S" />
      <species boundaryCondition="false" compartment="e" constant="false" hasOnlySubstanceUnits="false" id="M_spmd_e" name="Spermidine" fbc:charge="3" fbc:chemicalFormula="C7H22N3" />
      <species boundaryCondition="false" compartment="e" constant="false" hasOnlySubstanceUnits="false" id="M_succ_e" name="Succinate" fbc:charge="-2" fbc:chemicalFormula="C4H4O4" />
      <species boundaryCondition="false" compartment="e" constant="false" hasOnlySubstanceUnits="false" id="M_sucr_e" name="Sucrose" fbc:charge="0" fbc:chemicalFormula="C12H22O11" />
      <species boundaryCondition="false" compartment="e" constant="false" hasOnlySubstanceUnits="false" id="M_sulfac_e" name="Sulfoacetate" fbc:charge="-2" fbc:chemicalFormula="C2H2O5S" />
      <species boundaryCondition="false" compartment="e" constant="false" hasOnlySubstanceUnits="false" id="M_tartr__D_e" name="D-tartrate" fbc:charge="-2" fbc:chemicalFormula="C4H4O6" />
      <species boundaryCondition="false" compartment="e" constant="false" hasOnlySubstanceUnits="false" id="M_tartr__L_e" name="L-tartrate" fbc:charge="-2" fbc:chemicalFormula="C4H4O6" />
      <species boundaryCondition="false" compartment="e" constant="false" hasOnlySubstanceUnits="false" id="M_taur_e" name="Taurine" fbc:charge="0" fbc:chemicalFormula="C2H7NO3S" />
      <species boundaryCondition="false" compartment="e" constant="false" hasOnlySubstanceUnits="false" id="M_tcynt_e" name="Thiocyanate" fbc:charge="-1" fbc:chemicalFormula="CNS" />
      <species boundaryCondition="false" compartment="e" constant="false" hasOnlySubstanceUnits="false" id="M_thm_e" name="Thiamin" fbc:charge="1" fbc:chemicalFormula="C12H17N4OS" />
      <species boundaryCondition="false" compartment="e" constant="false" hasOnlySubstanceUnits="false" id="M_thr__L_e" name="L-Threonine" fbc:charge="0" fbc:chemicalFormula="C4H9NO3" />
      <species boundaryCondition="false" compartment="e" constant="false" hasOnlySubstanceUnits="false" id="M_thrp_e" name="L-Threonine O-3-phosphate" fbc:charge="-2" fbc:chemicalFormula="C4H8NO6P" />
      <species boundaryCondition="false" compartment="e" constant="false" hasOnlySubstanceUnits="false" id="M_thym_e" name="Thymine" fbc:charge="0" fbc:chemicalFormula="C5H6N2O2" />
      <species boundaryCondition="false" compartment="e" constant="false" hasOnlySubstanceUnits="false" id="M_thymd_e" name="Thymidine" fbc:charge="0" fbc:chemicalFormula="C10H14N2O5" />
      <species boundaryCondition="false" compartment="e" constant="false" hasOnlySubstanceUnits="false" id="M_tma_e" name="Trimethylamine" fbc:charge="1" fbc:chemicalFormula="C3H10N" />
      <species boundaryCondition="false" compartment="e" constant="false" hasOnlySubstanceUnits="false" id="M_tmao_e" name="Trimethylamine N-oxide" fbc:charge="0" fbc:chemicalFormula="C3H9NO" />
      <species boundaryCondition="false" compartment="e" constant="false" hasOnlySubstanceUnits="false" id="M_tre_e" name="Trehalose" fbc:charge="0" fbc:chemicalFormula="C12H22O11" />
      <species boundaryCondition="false" compartment="e" constant="false" hasOnlySubstanceUnits="false" id="M_trp__L_e" name="L-Tryptophan" fbc:charge="0" fbc:chemicalFormula="C11H12N2O2" />
      <species boundaryCondition="false" compartment="e" constant="false" hasOnlySubstanceUnits="false" id="M_tsul_e" name="Thiosulfate" fbc:charge="-2" fbc:chemicalFormula="O3S2" />
      <species boundaryCondition="false" compartment="e" constant="false" hasOnlySubstanceUnits="false" id="M_ttdca_e" name="Tetradecanoate (n-C14:0)" fbc:charge="-1" fbc:chemicalFormula="C14H27O2" />
      <species boundaryCondition="false" compartment="e" constant="false" hasOnlySubstanceUnits="false" id="M_ttdcea_e" name="Tetradecenoate (n-C14:1)" fbc:charge="-1" fbc:chemicalFormula="C14H25O2" />
      <species boundaryCondition="false" compartment="e" constant="false" hasOnlySubstanceUnits="false" id="M_ttrcyc_e" name="Tetracycline" fbc:charge="0" fbc:chemicalFormula="C22H24N2O8" />
      <species boundaryCondition="false" compartment="e" constant="false" hasOnlySubstanceUnits="false" id="M_tungs_e" name="Tungstate" fbc:charge="-2" fbc:chemicalFormula="O4W1" />
      <species boundaryCondition="false" compartment="e" constant="false" hasOnlySubstanceUnits="false" id="M_tym_e" name="Tyramine" fbc:charge="1" fbc:chemicalFormula="C8H12NO" />
      <species boundaryCondition="false" compartment="e" constant="false" hasOnlySubstanceUnits="false" id="M_tyr__L_e" name="L-Tyrosine" fbc:charge="0" fbc:chemicalFormula="C9H11NO3" />
      <species boundaryCondition="false" compartment="e" constant="false" hasOnlySubstanceUnits="false" id="M_tyrp_e" name="Phosphotyrosine" fbc:charge="-2" fbc:chemicalFormula="C9H10NO6P" />
      <species boundaryCondition="false" compartment="e" constant="false" hasOnlySubstanceUnits="false" id="M_uacgam_e" name="UDP-N-acetyl-D-glucosamine" fbc:charge="-2" fbc:chemicalFormula="C17H25N3O17P2" />
      <species boundaryCondition="false" compartment="e" constant="false" hasOnlySubstanceUnits="false" id="M_udpacgal_e" name="UDP-N-acetyl-D-galactosamine" fbc:charge="-2" fbc:chemicalFormula="C17H25N3O17P2" />
      <species boundaryCondition="false" compartment="e" constant="false" hasOnlySubstanceUnits="false" id="M_udpg_e" name="UDPglucose" fbc:charge="-2" fbc:chemicalFormula="C15H22N2O17P2" />
      <species boundaryCondition="false" compartment="e" constant="false" hasOnlySubstanceUnits="false" id="M_udpgal_e" name="UDPgalactose" fbc:charge="-2" fbc:chemicalFormula="C15H22N2O17P2" />
      <species boundaryCondition="false" compartment="e" constant="false" hasOnlySubstanceUnits="false" id="M_udpglcur_e" name="UDP-D-glucuronate" fbc:charge="-3" fbc:chemicalFormula="C15H19N2O18P2" />
      <species boundaryCondition="false" compartment="e" constant="false" hasOnlySubstanceUnits="false" id="M_ump_e" name="UMP" fbc:charge="-2" fbc:chemicalFormula="C9H11N2O9P" />
      <species boundaryCondition="false" compartment="e" constant="false" hasOnlySubstanceUnits="false" id="M_ura_e" name="Uracil" fbc:charge="0" fbc:chemicalFormula="C4H4N2O2" />
      <species boundaryCondition="false" compartment="e" constant="false" hasOnlySubstanceUnits="false" id="M_urea_e" name="Urea" fbc:charge="0" fbc:chemicalFormula="CH4N2O" />
      <species boundaryCondition="false" compartment="e" constant="false" hasOnlySubstanceUnits="false" id="M_uri_e" name="Uridine" fbc:charge="0" fbc:chemicalFormula="C9H12N2O6" />
      <species boundaryCondition="false" compartment="e" constant="false" hasOnlySubstanceUnits="false" id="M_val__L_e" name="L-Valine" fbc:charge="0" fbc:chemicalFormula="C5H11NO2" />
      <species boundaryCondition="false" compartment="e" constant="false" hasOnlySubstanceUnits="false" id="M_xan_e" name="Xanthine" fbc:charge="0" fbc:chemicalFormula="C5H4N4O2" />
      <species boundaryCondition="false" compartment="e" constant="false" hasOnlySubstanceUnits="false" id="M_xmp_e" name="Xanthosine 5'-phosphate" fbc:charge="-2" fbc:chemicalFormula="C10H11N4O9P" />
      <species boundaryCondition="false" compartment="e" constant="false" hasOnlySubstanceUnits="false" id="M_xtsn_e" name="Xanthosine" fbc:charge="0" fbc:chemicalFormula="C10H12N4O6" />
      <species boundaryCondition="false" compartment="e" constant="false" hasOnlySubstanceUnits="false" id="M_xyl__D_e" name="D-Xylose" fbc:charge="0" fbc:chemicalFormula="C5H10O5" />
      <species boundaryCondition="false" compartment="e" constant="false" hasOnlySubstanceUnits="false" id="M_xylu__L_e" name="L-Xylulose" fbc:charge="0" fbc:chemicalFormula="C5H10O5" />
      <species boundaryCondition="false" compartment="e" constant="false" hasOnlySubstanceUnits="false" id="M_zn2_e" name="Zinc" fbc:charge="2" fbc:chemicalFormula="Zn" />
      <species boundaryCondition="false" compartment="p" constant="false" hasOnlySubstanceUnits="false" id="M_12dgr120_p" name="1,2-Diacyl-sn-glycerol (didodecanoyl, n-C12:0)" fbc:charge="0" fbc:chemicalFormula="C27H52O5" />
      <species boundaryCondition="false" compartment="p" constant="false" hasOnlySubstanceUnits="false" id="M_12dgr140_p" name="1,2-Diacyl-sn-glycerol (ditetradecanoyl, n-C14:0)" fbc:charge="0" fbc:chemicalFormula="C31H60O5" />
      <species boundaryCondition="false" compartment="p" constant="false" hasOnlySubstanceUnits="false" id="M_12dgr141_p" name="1,2-Diacyl-sn-glycerol (ditetradec-7-enoyl, n-C14:1)" fbc:charge="0" fbc:chemicalFormula="C31H56O5" />
      <species boundaryCondition="false" compartment="p" constant="false" hasOnlySubstanceUnits="false" id="M_12dgr160_p" name="1,2-Diacyl-sn-glycerol (dihexadecanoyl, n-C16:0)" fbc:charge="0" fbc:chemicalFormula="C35H68O5" />
      <species boundaryCondition="false" compartment="p" constant="false" hasOnlySubstanceUnits="false" id="M_12dgr161_p" name="1,2-Diacyl-sn-glycerol (dihexadec-9-enoyl, n-C16:1)" fbc:charge="0" fbc:chemicalFormula="C35H64O5" />
      <species boundaryCondition="false" compartment="p" constant="false" hasOnlySubstanceUnits="false" id="M_12dgr180_p" name="1,2-Diacyl-sn-glycerol (dioctadecanoyl, n-C18:0)" fbc:charge="0" fbc:chemicalFormula="C39H76O5" />
      <species boundaryCondition="false" compartment="p" constant="false" hasOnlySubstanceUnits="false" id="M_12dgr181_p" name="1,2-Diacyl-sn-glycerol (dioctadec-11-enoyl, n-C18:1)" fbc:charge="0" fbc:chemicalFormula="C39H72O5" />
      <species boundaryCondition="false" compartment="p" constant="false" hasOnlySubstanceUnits="false" id="M_12ppd__R_p" name="(R)-Propane-1,2-diol" fbc:charge="0" fbc:chemicalFormula="C3H8O2" />
      <species boundaryCondition="false" compartment="p" constant="false" hasOnlySubstanceUnits="false" id="M_12ppd__S_p" name="(S)-Propane-1,2-diol" fbc:charge="0" fbc:chemicalFormula="C3H8O2" />
      <species boundaryCondition="false" compartment="p" constant="false" hasOnlySubstanceUnits="false" id="M_14glucan_p" name="1,4-alpha-D-glucan" fbc:charge="0" fbc:chemicalFormula="C36H62O31" />
      <species boundaryCondition="false" compartment="p" constant="false" hasOnlySubstanceUnits="false" id="M_15dap_p" name="1,5-Diaminopentane" fbc:charge="2" fbc:chemicalFormula="C5H16N2" />
      <species boundaryCondition="false" compartment="p" constant="false" hasOnlySubstanceUnits="false" id="M_1agpe120_p" name="1-Acyl-sn-glycero-3-phosphoethanolamine (n-C12:0)" fbc:charge="0" fbc:chemicalFormula="C17H36NO7P1" />
      <species boundaryCondition="false" compartment="p" constant="false" hasOnlySubstanceUnits="false" id="M_1agpe140_p" name="1-Acyl-sn-glycero-3-phosphoethanolamine (n-C14:0)" fbc:charge="0" fbc:chemicalFormula="C19H40NO7P1" />
      <species boundaryCondition="false" compartment="p" constant="false" hasOnlySubstanceUnits="false" id="M_1agpe141_p" name="1-Acyl-sn-glycero-3-phosphoethanolamine (n-C14:1)" fbc:charge="0" fbc:chemicalFormula="C19H38NO7P1" />
      <species boundaryCondition="false" compartment="p" constant="false" hasOnlySubstanceUnits="false" id="M_1agpe160_p" name="1-Acyl-sn-glycero-3-phosphoethanolamine (n-C16:0)" fbc:charge="0" fbc:chemicalFormula="C21H44NO7P1" />
      <species boundaryCondition="false" compartment="p" constant="false" hasOnlySubstanceUnits="false" id="M_1agpe161_p" name="1-Acyl-sn-glycero-3-phosphoethanolamine (n-C16:1)" fbc:charge="0" fbc:chemicalFormula="C21H42NO7P1" />
      <species boundaryCondition="false" compartment="p" constant="false" hasOnlySubstanceUnits="false" id="M_1agpe180_p" name="1-Acyl-sn-glycero-3-phosphoethanolamine (n-C18:0)" fbc:charge="0" fbc:chemicalFormula="C23H48NO7P1" />
      <species boundaryCondition="false" compartment="p" constant="false" hasOnlySubstanceUnits="false" id="M_1agpe181_p" name="1-Acyl-sn-glycero-3-phosphoethanolamine (n-C18:1)" fbc:charge="0" fbc:chemicalFormula="C23H46NO7P1" />
      <species boundaryCondition="false" compartment="p" constant="false" hasOnlySubstanceUnits="false" id="M_1agpg120_p" name="1-Acyl-sn-glycero-3-phosphoglycerol (n-C12:0)" fbc:charge="-1" fbc:chemicalFormula="C18H36O9P1" />
      <species boundaryCondition="false" compartment="p" constant="false" hasOnlySubstanceUnits="false" id="M_1agpg140_p" name="1-Acyl-sn-glycero-3-phosphoglycerol (n-C14:0)" fbc:charge="-1" fbc:chemicalFormula="C20H40O9P1" />
      <species boundaryCondition="false" compartment="p" constant="false" hasOnlySubstanceUnits="false" id="M_1agpg141_p" name="1-Acyl-sn-glycero-3-phosphoglycerol (n-C14:1)" fbc:charge="-1" fbc:chemicalFormula="C20H38O9P1" />
      <species boundaryCondition="false" compartment="p" constant="false" hasOnlySubstanceUnits="false" id="M_1agpg160_p" name="1-Acyl-sn-glycero-3-phosphoglycerol (n-C16:0)" fbc:charge="-1" fbc:chemicalFormula="C22H44O9P1" />
      <species boundaryCondition="false" compartment="p" constant="false" hasOnlySubstanceUnits="false" id="M_1agpg161_p" name="1-Acyl-sn-glycero-3-phosphoglycerol (n-C16:1)" fbc:charge="-1" fbc:chemicalFormula="C22H42O9P1" />
      <species boundaryCondition="false" compartment="p" constant="false" hasOnlySubstanceUnits="false" id="M_1agpg180_p" name="1-Acyl-sn-glycero-3-phosphoglycerol (n-C18:0)" fbc:charge="-1" fbc:chemicalFormula="C24H48O9P1" />
      <species boundaryCondition="false" compartment="p" constant="false" hasOnlySubstanceUnits="false" id="M_1agpg181_p" name="1-Acyl-sn-glycero-3-phosphoglycerol (n-C18:1)" fbc:charge="-1" fbc:chemicalFormula="C24H46O9P1" />
      <species boundaryCondition="false" compartment="p" constant="false" hasOnlySubstanceUnits="false" id="M_1ddecg3p_p" name="1-dodecanoyl-sn-glycerol 3-phosphate" fbc:charge="-2" fbc:chemicalFormula="C15H29O7P1" />
      <species boundaryCondition="false" compartment="p" constant="false" hasOnlySubstanceUnits="false" id="M_1hdec9eg3p_p" name="1-hexadec-9-enoyl-sn-glycerol 3-phosphate" fbc:charge="-2" fbc:chemicalFormula="C19H35O7P1" />
      <species boundaryCondition="false" compartment="p" constant="false" hasOnlySubstanceUnits="false" id="M_1hdecg3p_p" name="1-hexadecanoyl-sn-glycerol 3-phosphate" fbc:charge="-2" fbc:chemicalFormula="C19H37O7P1" />
      <species boundaryCondition="false" compartment="p" constant="false" hasOnlySubstanceUnits="false" id="M_1odec11eg3p_p" name="1-octadec-11-enoyl-sn-glycerol 3-phosphate" fbc:charge="-2" fbc:chemicalFormula="C21H39O7P1" />
      <species boundaryCondition="false" compartment="p" constant="false" hasOnlySubstanceUnits="false" id="M_1odecg3p_p" name="1-octadecanoyl-sn-glycerol 3-phosphate" fbc:charge="-2" fbc:chemicalFormula="C21H41O7P1" />
      <species boundaryCondition="false" compartment="p" constant="false" hasOnlySubstanceUnits="false" id="M_1tdec7eg3p_p" name="1-tetradec-7-enoyl-sn-glycerol 3-phosphate" fbc:charge="-2" fbc:chemicalFormula="C17H31O7P1" />
      <species boundaryCondition="false" compartment="p" constant="false" hasOnlySubstanceUnits="false" id="M_1tdecg3p_p" name="1-tetradecanoyl-sn-glycerol 3-phosphate" fbc:charge="-2" fbc:chemicalFormula="C17H33O7P1" />
      <species boundaryCondition="false" compartment="p" constant="false" hasOnlySubstanceUnits="false" id="M_23camp_p" name="2',3'-Cyclic AMP" fbc:charge="-1" fbc:chemicalFormula="C10H11N5O6P" />
      <species boundaryCondition="false" compartment="p" constant="false" hasOnlySubstanceUnits="false" id="M_23ccmp_p" name="2',3'-Cyclic CMP" fbc:charge="-1" fbc:chemicalFormula="C9H11N3O7P" />
      <species boundaryCondition="false" compartment="p" constant="false" hasOnlySubstanceUnits="false" id="M_23cgmp_p" name="2',3'-Cyclic GMP" fbc:charge="-1" fbc:chemicalFormula="C10H11N5O7P" />
      <species boundaryCondition="false" compartment="p" constant="false" hasOnlySubstanceUnits="false" id="M_23cump_p" name="2',3'-Cyclic UMP" fbc:charge="-1" fbc:chemicalFormula="C9H10N2O8P" />
      <species boundaryCondition="false" compartment="p" constant="false" hasOnlySubstanceUnits="false" id="M_23dappa_p" name="2,3-diaminopropionate" fbc:charge="1" fbc:chemicalFormula="C3H9N2O2" />
      <species boundaryCondition="false" compartment="p" constant="false" hasOnlySubstanceUnits="false" id="M_26dap__M_p" name="Meso-2,6-Diaminoheptanedioate" fbc:charge="0" fbc:chemicalFormula="C7H14N2O4" />
      <species boundaryCondition="false" compartment="p" constant="false" hasOnlySubstanceUnits="false" id="M_2agpe120_p" name="2-Acyl-sn-glycero-3-phosphoethanolamine (n-C12:0)" fbc:charge="0" fbc:chemicalFormula="C17H36NO7P1" />
      <species boundaryCondition="false" compartment="p" constant="false" hasOnlySubstanceUnits="false" id="M_2agpe140_p" name="2-Acyl-sn-glycero-3-phosphoethanolamine (n-C14:0)" fbc:charge="0" fbc:chemicalFormula="C19H40NO7P1" />
      <species boundaryCondition="false" compartment="p" constant="false" hasOnlySubstanceUnits="false" id="M_2agpe141_p" name="2-Acyl-sn-glycero-3-phosphoethanolamine (n-C14:1)" fbc:charge="0" fbc:chemicalFormula="C19H38NO7P1" />
      <species boundaryCondition="false" compartment="p" constant="false" hasOnlySubstanceUnits="false" id="M_2agpe160_p" name="2-Acyl-sn-glycero-3-phosphoethanolamine (n-C16:0)" fbc:charge="0" fbc:chemicalFormula="C21H44NO7P1" />
      <species boundaryCondition="false" compartment="p" constant="false" hasOnlySubstanceUnits="false" id="M_2agpe161_p" name="2-Acyl-sn-glycero-3-phosphoethanolamine (n-C16:1)" fbc:charge="0" fbc:chemicalFormula="C21H42NO7P1" />
      <species boundaryCondition="false" compartment="p" constant="false" hasOnlySubstanceUnits="false" id="M_2agpe180_p" name="2-Acyl-sn-glycero-3-phosphoethanolamine (n-C18:0)" fbc:charge="0" fbc:chemicalFormula="C23H48NO7P1" />
      <species boundaryCondition="false" compartment="p" constant="false" hasOnlySubstanceUnits="false" id="M_2agpe181_p" name="2-Acyl-sn-glycero-3-phosphoethanolamine (n-C18:1)" fbc:charge="0" fbc:chemicalFormula="C23H46NO7P1" />
      <species boundaryCondition="false" compartment="p" constant="false" hasOnlySubstanceUnits="false" id="M_2agpg120_p" name="2-Acyl-sn-glycero-3-phosphoglycerol (n-C12:0)" fbc:charge="-1" fbc:chemicalFormula="C18H36O9P1" />
      <species boundaryCondition="false" compartment="p" constant="false" hasOnlySubstanceUnits="false" id="M_2agpg140_p" name="2-Acyl-sn-glycero-3-phosphoglycerol (n-C14:0)" fbc:charge="-1" fbc:chemicalFormula="C20H40O9P1" />
      <species boundaryCondition="false" compartment="p" constant="false" hasOnlySubstanceUnits="false" id="M_2agpg141_p" name="2-Acyl-sn-glycero-3-phosphoglycerol (n-C14:1)" fbc:charge="-1" fbc:chemicalFormula="C20H38O9P1" />
      <species boundaryCondition="false" compartment="p" constant="false" hasOnlySubstanceUnits="false" id="M_2agpg160_p" name="2-Acyl-sn-glycero-3-phosphoglycerol (n-C16:0)" fbc:charge="-1" fbc:chemicalFormula="C22H44O9P1" />
      <species boundaryCondition="false" compartment="p" constant="false" hasOnlySubstanceUnits="false" id="M_2agpg161_p" name="2-Acyl-sn-glycero-3-phosphoglycerol (n-C16:1)" fbc:charge="-1" fbc:chemicalFormula="C22H42O9P1" />
      <species boundaryCondition="false" compartment="p" constant="false" hasOnlySubstanceUnits="false" id="M_2agpg180_p" name="2-Acyl-sn-glycero-3-phosphoglycerol (n-C18:0)" fbc:charge="-1" fbc:chemicalFormula="C24H48O9P1" />
      <species boundaryCondition="false" compartment="p" constant="false" hasOnlySubstanceUnits="false" id="M_2agpg181_p" name="2-Acyl-sn-glycero-3-phosphoglycerol (n-C18:1)" fbc:charge="-1" fbc:chemicalFormula="C24H46O9P1" />
      <species boundaryCondition="false" compartment="p" constant="false" hasOnlySubstanceUnits="false" id="M_2ddecg3p_p" name="2-dodecanoyl-sn-glycerol 3-phosphate" fbc:charge="-1" fbc:chemicalFormula="C15H30O7P1" />
      <species boundaryCondition="false" compartment="p" constant="false" hasOnlySubstanceUnits="false" id="M_2ddglcn_p" name="2-Dehydro-3-deoxy-D-gluconate" fbc:charge="-1" fbc:chemicalFormula="C6H9O6" />
      <species boundaryCondition="false" compartment="p" constant="false" hasOnlySubstanceUnits="false" id="M_2hdec9eg3p_p" name="2-hexadec-9-enoyl-sn-glycerol 3-phosphate" fbc:charge="-1" fbc:chemicalFormula="C19H36O7P1" />
      <species boundaryCondition="false" compartment="p" constant="false" hasOnlySubstanceUnits="false" id="M_2hdecg3p_p" name="2-hexadecanoyl-sn-glycerol 3-phosphate" fbc:charge="-1" fbc:chemicalFormula="C19H38O7P1" />
      <species boundaryCondition="false" compartment="p" constant="false" hasOnlySubstanceUnits="false" id="M_2odec11eg3p_p" name="2-octadec-11-enoyl-sn-glycerol 3-phosphate" fbc:charge="-1" fbc:chemicalFormula="C21H40O7P1" />
      <species boundaryCondition="false" compartment="p" constant="false" hasOnlySubstanceUnits="false" id="M_2odecg3p_p" name="2-octadecanoyl-sn-glycerol 3-phosphate" fbc:charge="-1" fbc:chemicalFormula="C21H42O7P1" />
      <species boundaryCondition="false" compartment="p" constant="false" hasOnlySubstanceUnits="false" id="M_2tdec7eg3p_p" name="2-tetradec-7-enoyl-sn-glycerol 3-phosphate" fbc:charge="-1" fbc:chemicalFormula="C17H32O7P1" />
      <species boundaryCondition="false" compartment="p" constant="false" hasOnlySubstanceUnits="false" id="M_2tdecg3p_p" name="2-tetradecanoyl-sn-glycerol 3-phosphate" fbc:charge="-1" fbc:chemicalFormula="C17H34O7P1" />
      <species boundaryCondition="false" compartment="p" constant="false" hasOnlySubstanceUnits="false" id="M_34dhpac_p" name="3,4-Dihydroxyphenylacetaldehyde" fbc:charge="0" fbc:chemicalFormula="C8H8O3" />
      <species boundaryCondition="false" compartment="p" constant="false" hasOnlySubstanceUnits="false" id="M_3amp_p" name="3'-AMP" fbc:charge="-2" fbc:chemicalFormula="C10H12N5O7P" />
      <species boundaryCondition="false" compartment="p" constant="false" hasOnlySubstanceUnits="false" id="M_3cmp_p" name="3'-cmp" fbc:charge="-2" fbc:chemicalFormula="C9H12N3O8P" />
      <species boundaryCondition="false" compartment="p" constant="false" hasOnlySubstanceUnits="false" id="M_3gmp_p" name="3'-GMP" fbc:charge="-2" fbc:chemicalFormula="C10H12N5O8P" />
      <species boundaryCondition="false" compartment="p" constant="false" hasOnlySubstanceUnits="false" id="M_3hcinnm_p" name="3-hydroxycinnamic acid" fbc:charge="-1" fbc:chemicalFormula="C9H7O3" />
      <species boundaryCondition="false" compartment="p" constant="false" hasOnlySubstanceUnits="false" id="M_3hpp_p" name="3-Hydroxypropanoate" fbc:charge="-1" fbc:chemicalFormula="C3H5O3" />
      <species boundaryCondition="false" compartment="p" constant="false" hasOnlySubstanceUnits="false" id="M_3hpppn_p" name="3-(3-hydroxy-phenyl)propionate" fbc:charge="-1" fbc:chemicalFormula="C9H9O3" />
      <species boundaryCondition="false" compartment="p" constant="false" hasOnlySubstanceUnits="false" id="M_3ump_p" name="3'-UMP" fbc:charge="-2" fbc:chemicalFormula="C9H11N2O9P" />
      <species boundaryCondition="false" compartment="p" constant="false" hasOnlySubstanceUnits="false" id="M_4abut_p" name="4-Aminobutanoate" fbc:charge="0" fbc:chemicalFormula="C4H9NO2" />
      <species boundaryCondition="false" compartment="p" constant="false" hasOnlySubstanceUnits="false" id="M_4hoxpacd_p" name="4-Hydroxyphenylacetaldehyde" fbc:charge="0" fbc:chemicalFormula="C8H8O2" />
      <species boundaryCondition="false" compartment="p" constant="false" hasOnlySubstanceUnits="false" id="M_5dglcn_p" name="5-Dehydro-D-gluconate" fbc:charge="-1" fbc:chemicalFormula="C6H9O7" />
      <species boundaryCondition="false" compartment="p" constant="false" hasOnlySubstanceUnits="false" id="M_5mtr_p" name="5-Methylthio-D-ribose" fbc:charge="0" fbc:chemicalFormula="C6H12O4S" />
      <species boundaryCondition="false" compartment="p" constant="false" hasOnlySubstanceUnits="false" id="M_LalaDglu_p" name="L-alanine-D-glutamate" fbc:charge="-1" fbc:chemicalFormula="C8H13N2O5" />
      <species boundaryCondition="false" compartment="p" constant="false" hasOnlySubstanceUnits="false" id="M_LalaDgluMdap_p" name="L-alanine-D-glutamate-meso-2,6-diaminoheptanedioate" fbc:charge="-1" fbc:chemicalFormula="C15H25N4O8" />
      <species boundaryCondition="false" compartment="p" constant="false" hasOnlySubstanceUnits="false" id="M_LalaDgluMdapDala_p" name="L-alanine-D-glutamate-meso-2,6-diaminoheptanedioate-D-alanine" fbc:charge="-1" fbc:chemicalFormula="C18H30N5O9" />
      <species boundaryCondition="false" compartment="p" constant="false" hasOnlySubstanceUnits="false" id="M_LalaLglu_p" name="L-alanine-L-glutamate" fbc:charge="-1" fbc:chemicalFormula="C8H13N2O5" />
      <species boundaryCondition="false" compartment="p" constant="false" hasOnlySubstanceUnits="false" id="M_ac_p" name="Acetate" fbc:charge="-1" fbc:chemicalFormula="C2H3O2" />
      <species boundaryCondition="false" compartment="p" constant="false" hasOnlySubstanceUnits="false" id="M_acac_p" name="Acetoacetate" fbc:charge="-1" fbc:chemicalFormula="C4H5O3" />
      <species boundaryCondition="false" compartment="p" constant="false" hasOnlySubstanceUnits="false" id="M_acald_p" name="Acetaldehyde" fbc:charge="0" fbc:chemicalFormula="C2H4O" />
      <species boundaryCondition="false" compartment="p" constant="false" hasOnlySubstanceUnits="false" id="M_acgal_p" name="N-Acetyl-D-galactosamine" fbc:charge="0" fbc:chemicalFormula="C8H15NO6" />
      <species boundaryCondition="false" compartment="p" constant="false" hasOnlySubstanceUnits="false" id="M_acgal1p_p" name="N-Acetyl-D-galactosamine 1-phosphate" fbc:charge="-2" fbc:chemicalFormula="C8H14NO9P" />
      <species boundaryCondition="false" compartment="p" constant="false" hasOnlySubstanceUnits="false" id="M_acgam_p" name="N-Acetyl-D-glucosamine" fbc:charge="0" fbc:chemicalFormula="C8H15NO6" />
      <species boundaryCondition="false" compartment="p" constant="false" hasOnlySubstanceUnits="false" id="M_acgam1p_p" name="N-Acetyl-D-glucosamine 1-phosphate" fbc:charge="-2" fbc:chemicalFormula="C8H14NO9P" />
      <species boundaryCondition="false" compartment="p" constant="false" hasOnlySubstanceUnits="false" id="M_acmana_p" name="N-Acetyl-D-mannosamine" fbc:charge="0" fbc:chemicalFormula="C8H15NO6" />
      <species boundaryCondition="false" compartment="p" constant="false" hasOnlySubstanceUnits="false" id="M_acmum_p" name="N-Acetylmuramate" fbc:charge="-1" fbc:chemicalFormula="C11H18NO8" />
      <species boundaryCondition="false" compartment="p" constant="false" hasOnlySubstanceUnits="false" id="M_acnam_p" name="N-Acetylneuraminate" fbc:charge="-1" fbc:chemicalFormula="C11H18NO9" />
      <species boundaryCondition="false" compartment="p" constant="false" hasOnlySubstanceUnits="false" id="M_acolipa_p" name="4-Amino-4-deoxy-L-arabinose modified core oligosaccharide lipid A" fbc:charge="-9" fbc:chemicalFormula="C181H314N3O103P4" />
      <species boundaryCondition="false" compartment="p" constant="false" hasOnlySubstanceUnits="false" id="M_acser_p" name="O-Acetyl-L-serine" fbc:charge="0" fbc:chemicalFormula="C5H9NO4" />
      <species boundaryCondition="false" compartment="p" constant="false" hasOnlySubstanceUnits="false" id="M_ade_p" name="Adenine" fbc:charge="0" fbc:chemicalFormula="C5H5N5" />
      <species boundaryCondition="false" compartment="p" constant="false" hasOnlySubstanceUnits="false" id="M_adn_p" name="Adenosine" fbc:charge="0" fbc:chemicalFormula="C10H13N5O4" />
      <species boundaryCondition="false" compartment="p" constant="false" hasOnlySubstanceUnits="false" id="M_adocbl_p" name="Adenosylcobalamin" fbc:charge="0" fbc:chemicalFormula="C72H100CoN18O17P" />
      <species boundaryCondition="false" compartment="p" constant="false" hasOnlySubstanceUnits="false" id="M_agm_p" name="Agmatine" fbc:charge="2" fbc:chemicalFormula="C5H16N4" />
      <species boundaryCondition="false" compartment="p" constant="false" hasOnlySubstanceUnits="false" id="M_akg_p" name="2-Oxoglutarate" fbc:charge="-2" fbc:chemicalFormula="C5H4O5" />
      <species boundaryCondition="false" compartment="p" constant="false" hasOnlySubstanceUnits="false" id="M_ala_B_p" name="Beta-Alanine" fbc:charge="0" fbc:chemicalFormula="C3H7NO2" />
      <species boundaryCondition="false" compartment="p" constant="false" hasOnlySubstanceUnits="false" id="M_ala__D_p" name="D-Alanine" fbc:charge="0" fbc:chemicalFormula="C3H7NO2" />
      <species boundaryCondition="false" compartment="p" constant="false" hasOnlySubstanceUnits="false" id="M_ala__L_p" name="L-Alanine" fbc:charge="0" fbc:chemicalFormula="C3H7NO2" />
      <species boundaryCondition="false" compartment="p" constant="false" hasOnlySubstanceUnits="false" id="M_alaala_p" name="D-Alanyl-D-alanine" fbc:charge="0" fbc:chemicalFormula="C6H12N2O3" />
      <species boundaryCondition="false" compartment="p" constant="false" hasOnlySubstanceUnits="false" id="M_all__D_p" name="D-Allose" fbc:charge="0" fbc:chemicalFormula="C6H12O6" />
      <species boundaryCondition="false" compartment="p" constant="false" hasOnlySubstanceUnits="false" id="M_alltn_p" name="Allantoin" fbc:charge="0" fbc:chemicalFormula="C4H6N4O3" />
      <species boundaryCondition="false" compartment="p" constant="false" hasOnlySubstanceUnits="false" id="M_alpp_p" name="Applipoprotein" fbc:charge="0" fbc:chemicalFormula="X" />
      <species boundaryCondition="false" compartment="p" constant="false" hasOnlySubstanceUnits="false" id="M_amp_p" name="AMP" fbc:charge="-2" fbc:chemicalFormula="C10H12N5O7P" />
      <species boundaryCondition="false" compartment="p" constant="false" hasOnlySubstanceUnits="false" id="M_anhgm_p" name="N-Acetyl-D-glucosamine(anhydrous)N-Acetylmuramic acid" fbc:charge="-1" fbc:chemicalFormula="C19H29N2O12" />
      <species boundaryCondition="false" compartment="p" constant="false" hasOnlySubstanceUnits="false" id="M_anhgm3p_p" name="N-Acetyl-D-glucosamine(anhydrous)N-Acetylmuramyl-tripeptide" fbc:charge="-2" fbc:chemicalFormula="C34H52N6O19" />
      <species boundaryCondition="false" compartment="p" constant="false" hasOnlySubstanceUnits="false" id="M_anhgm4p_p" name="N-Acetyl-D-glucosamine(anhydrous)N-Acetylmuramyl-tetrapeptide" fbc:charge="-2" fbc:chemicalFormula="C37H57N7O20" />
      <species boundaryCondition="false" compartment="p" constant="false" hasOnlySubstanceUnits="false" id="M_arab__L_p" name="L-Arabinose" fbc:charge="0" fbc:chemicalFormula="C5H10O5" />
      <species boundaryCondition="false" compartment="p" constant="false" hasOnlySubstanceUnits="false" id="M_arbt_p" name="Arbutin" fbc:charge="0" fbc:chemicalFormula="C12H16O7" />
      <species boundaryCondition="false" compartment="p" constant="false" hasOnlySubstanceUnits="false" id="M_arbtn_p" name="Aerobactin minus Fe3" fbc:charge="-3" fbc:chemicalFormula="C22H33N4O13" />
      <species boundaryCondition="false" compartment="p" constant="false" hasOnlySubstanceUnits="false" id="M_arbtn_fe3_p" name="Aerobactin" fbc:charge="0" fbc:chemicalFormula="C22H33FeN4O13" />
      <species boundaryCondition="false" compartment="p" constant="false" hasOnlySubstanceUnits="false" id="M_arg__L_p" name="L-Arginine" fbc:charge="1" fbc:chemicalFormula="C6H15N4O2" />
      <species boundaryCondition="false" compartment="p" constant="false" hasOnlySubstanceUnits="false" id="M_ascb__L_p" name="L-Ascorbate" fbc:charge="0" fbc:chemicalFormula="C6H8O6" />
      <species boundaryCondition="false" compartment="p" constant="false" hasOnlySubstanceUnits="false" id="M_asn__L_p" name="L-Asparagine" fbc:charge="0" fbc:chemicalFormula="C4H8N2O3" />
      <species boundaryCondition="false" compartment="p" constant="false" hasOnlySubstanceUnits="false" id="M_aso3_p" name="Arsenite" fbc:charge="-3" fbc:chemicalFormula="AsO3" />
      <species boundaryCondition="false" compartment="p" constant="false" hasOnlySubstanceUnits="false" id="M_asp__L_p" name="L-Aspartate" fbc:charge="-1" fbc:chemicalFormula="C4H6NO4" />
      <species boundaryCondition="false" compartment="p" constant="false" hasOnlySubstanceUnits="false" id="M_btn_p" name="Biotin" fbc:charge="-1" fbc:chemicalFormula="C10H15N2O3S" />
      <species boundaryCondition="false" compartment="p" constant="false" hasOnlySubstanceUnits="false" id="M_but_p" name="Butyrate (n-C4:0)" fbc:charge="-1" fbc:chemicalFormula="C4H7O2" />
      <species boundaryCondition="false" compartment="p" constant="false" hasOnlySubstanceUnits="false" id="M_butso3_p" name="Butanesulfonate" fbc:charge="-1" fbc:chemicalFormula="C4H9O3S" />
      <species boundaryCondition="false" compartment="p" constant="false" hasOnlySubstanceUnits="false" id="M_ca2_p" name="Calcium" fbc:charge="2" fbc:chemicalFormula="Ca" />
      <species boundaryCondition="false" compartment="p" constant="false" hasOnlySubstanceUnits="false" id="M_cbi_p" name="Cobinamide" fbc:charge="0" fbc:chemicalFormula="C48H72CoN11O8" />
      <species boundaryCondition="false" compartment="p" constant="false" hasOnlySubstanceUnits="false" id="M_cbl1_p" name="Cob(I)alamin" fbc:charge="-1" fbc:chemicalFormula="C62H88CoN13O14P" />
      <species boundaryCondition="false" compartment="p" constant="false" hasOnlySubstanceUnits="false" id="M_cd2_p" name="Cadmium" fbc:charge="2" fbc:chemicalFormula="Cd" />
      <species boundaryCondition="false" compartment="p" constant="false" hasOnlySubstanceUnits="false" id="M_cgly_p" name="Cys-Gly" fbc:charge="0" fbc:chemicalFormula="C5H10N2O3S" />
      <species boundaryCondition="false" compartment="p" constant="false" hasOnlySubstanceUnits="false" id="M_chol_p" name="Choline" fbc:charge="1" fbc:chemicalFormula="C5H14NO" />
      <species boundaryCondition="false" compartment="p" constant="false" hasOnlySubstanceUnits="false" id="M_chtbs_p" name="N,N'-diacetylchitobiose" fbc:charge="0" fbc:chemicalFormula="C16H28N2O11" />
      <species boundaryCondition="false" compartment="p" constant="false" hasOnlySubstanceUnits="false" id="M_cit_p" name="Citrate" fbc:charge="-3" fbc:chemicalFormula="C6H5O7" />
      <species boundaryCondition="false" compartment="p" constant="false" hasOnlySubstanceUnits="false" id="M_cl_p" name="Chloride" fbc:charge="-1" fbc:chemicalFormula="Cl" />
      <species boundaryCondition="false" compartment="p" constant="false" hasOnlySubstanceUnits="false" id="M_clpn120_p" name="Cardiolipin (tetradodecanoyl, n-C12:0)" fbc:charge="-2" fbc:chemicalFormula="C57H108O17P2" />
      <species boundaryCondition="false" compartment="p" constant="false" hasOnlySubstanceUnits="false" id="M_clpn140_p" name="Cardiolipin (tetratetradecanoyl, n-C14:0)" fbc:charge="-2" fbc:chemicalFormula="C65H124O17P2" />
      <species boundaryCondition="false" compartment="p" constant="false" hasOnlySubstanceUnits="false" id="M_clpn141_p" name="Cardiolipin (tetratetradec-7-enoyl, n-C14:1)" fbc:charge="-2" fbc:chemicalFormula="C65H116O17P2" />
      <species boundaryCondition="false" compartment="p" constant="false" hasOnlySubstanceUnits="false" id="M_clpn160_p" name="Cardiolipin (tetrahexadecanoyl, n-C16:0)" fbc:charge="-2" fbc:chemicalFormula="C73H140O17P2" />
      <species boundaryCondition="false" compartment="p" constant="false" hasOnlySubstanceUnits="false" id="M_clpn161_p" name="Cardiolipin (tetrahexadec-9-enoyl, n-C16:1)" fbc:charge="-2" fbc:chemicalFormula="C73H132O17P2" />
      <species boundaryCondition="false" compartment="p" constant="false" hasOnlySubstanceUnits="false" id="M_clpn180_p" name="Cardiolipin (tetraoctadecanoyl, n-C18:0)" fbc:charge="-2" fbc:chemicalFormula="C81H156O17P2" />
      <species boundaryCondition="false" compartment="p" constant="false" hasOnlySubstanceUnits="false" id="M_clpn181_p" name="Cardiolipin (tetraoctadec-11-enoyl, n-C18:1)" fbc:charge="-2" fbc:chemicalFormula="C81H148O17P2" />
      <species boundaryCondition="false" compartment="p" constant="false" hasOnlySubstanceUnits="false" id="M_cm_p" name="Chloramphenicol" fbc:charge="0" fbc:chemicalFormula="C11H12Cl2N2O5" />
      <species boundaryCondition="false" compartment="p" constant="false" hasOnlySubstanceUnits="false" id="M_cmp_p" name="CMP" fbc:charge="-2" fbc:chemicalFormula="C9H12N3O8P" />
      <species boundaryCondition="false" compartment="p" constant="false" hasOnlySubstanceUnits="false" id="M_co2_p" name="CO2" fbc:charge="0" fbc:chemicalFormula="CO2" />
      <species boundaryCondition="false" compartment="p" constant="false" hasOnlySubstanceUnits="false" id="M_cobalt2_p" name="Co2+" fbc:charge="2" fbc:chemicalFormula="Co" />
      <species boundaryCondition="false" compartment="p" constant="false" hasOnlySubstanceUnits="false" id="M_colipa_p" name="Core oligosaccharide lipid A" fbc:charge="-11" fbc:chemicalFormula="C176H303N2O100P4" />
      <species boundaryCondition="false" compartment="p" constant="false" hasOnlySubstanceUnits="false" id="M_colipap_p" name="Core oligosaccharide lipid A diphosphate" fbc:charge="-12" fbc:chemicalFormula="C176H303N2O103P5" />
      <species boundaryCondition="false" compartment="p" constant="false" hasOnlySubstanceUnits="false" id="M_cpgn_p" name="Coprogen" fbc:charge="-1" fbc:chemicalFormula="C35H52N6O13Fe" />
      <species boundaryCondition="false" compartment="p" constant="false" hasOnlySubstanceUnits="false" id="M_cpgn_un_p" name="Coprogen unloaded (no Fe(III))" fbc:charge="-4" fbc:chemicalFormula="C35H52N6O13" />
      <species boundaryCondition="false" compartment="p" constant="false" hasOnlySubstanceUnits="false" id="M_crn_p" name="L-Carnitine" fbc:charge="0" fbc:chemicalFormula="C7H15NO3" />
      <species boundaryCondition="false" compartment="p" constant="false" hasOnlySubstanceUnits="false" id="M_crn__D_p" name="D-Carnitine" fbc:charge="0" fbc:chemicalFormula="C7H15NO3" />
      <species boundaryCondition="false" compartment="p" constant="false" hasOnlySubstanceUnits="false" id="M_csn_p" name="Cytosine" fbc:charge="0" fbc:chemicalFormula="C4H5N3O" />
      <species boundaryCondition="false" compartment="p" constant="false" hasOnlySubstanceUnits="false" id="M_ctbt_p" name="Crotonobetaine" fbc:charge="0" fbc:chemicalFormula="C7H13NO2" />
      <species boundaryCondition="false" compartment="p" constant="false" hasOnlySubstanceUnits="false" id="M_cu_p" name="Cu+" fbc:charge="1" fbc:chemicalFormula="Cu" />
      <species boundaryCondition="false" compartment="p" constant="false" hasOnlySubstanceUnits="false" id="M_cu2_p" name="Cu2+" fbc:charge="2" fbc:chemicalFormula="Cu" />
      <species boundaryCondition="false" compartment="p" constant="false" hasOnlySubstanceUnits="false" id="M_cyan_p" name="Hydrogen cyanide" fbc:charge="0" fbc:chemicalFormula="CHN" />
      <species boundaryCondition="false" compartment="p" constant="false" hasOnlySubstanceUnits="false" id="M_cynt_p" name="Cyanate" fbc:charge="-1" fbc:chemicalFormula="CNO" />
      <species boundaryCondition="false" compartment="p" constant="false" hasOnlySubstanceUnits="false" id="M_cys__D_p" name="D-Cysteine" fbc:charge="0" fbc:chemicalFormula="C3H7NO2S" />
      <species boundaryCondition="false" compartment="p" constant="false" hasOnlySubstanceUnits="false" id="M_cys__L_p" name="L-Cysteine" fbc:charge="0" fbc:chemicalFormula="C3H7NO2S" />
      <species boundaryCondition="false" compartment="p" constant="false" hasOnlySubstanceUnits="false" id="M_cytd_p" name="Cytidine" fbc:charge="0" fbc:chemicalFormula="C9H13N3O5" />
      <species boundaryCondition="false" compartment="p" constant="false" hasOnlySubstanceUnits="false" id="M_dad_2_p" name="Deoxyadenosine" fbc:charge="0" fbc:chemicalFormula="C10H13N5O3" />
      <species boundaryCondition="false" compartment="p" constant="false" hasOnlySubstanceUnits="false" id="M_damp_p" name="DAMP" fbc:charge="-2" fbc:chemicalFormula="C10H12N5O6P" />
      <species boundaryCondition="false" compartment="p" constant="false" hasOnlySubstanceUnits="false" id="M_dca_p" name="Decanoate (n-C10:0)" fbc:charge="-1" fbc:chemicalFormula="C10H19O2" />
      <species boundaryCondition="false" compartment="p" constant="false" hasOnlySubstanceUnits="false" id="M_dcmp_p" name="DCMP" fbc:charge="-2" fbc:chemicalFormula="C9H12N3O7P" />
      <species boundaryCondition="false" compartment="p" constant="false" hasOnlySubstanceUnits="false" id="M_dcyt_p" name="Deoxycytidine" fbc:charge="0" fbc:chemicalFormula="C9H13N3O4" />
      <species boundaryCondition="false" compartment="p" constant="false" hasOnlySubstanceUnits="false" id="M_ddca_p" name="Dodecanoate (n-C12:0)" fbc:charge="-1" fbc:chemicalFormula="C12H23O2" />
      <species boundaryCondition="false" compartment="p" constant="false" hasOnlySubstanceUnits="false" id="M_dgmp_p" name="DGMP" fbc:charge="-2" fbc:chemicalFormula="C10H12N5O7P" />
      <species boundaryCondition="false" compartment="p" constant="false" hasOnlySubstanceUnits="false" id="M_dgsn_p" name="Deoxyguanosine" fbc:charge="0" fbc:chemicalFormula="C10H13N5O4" />
      <species boundaryCondition="false" compartment="p" constant="false" hasOnlySubstanceUnits="false" id="M_dha_p" name="Dihydroxyacetone" fbc:charge="0" fbc:chemicalFormula="C3H6O3" />
      <species boundaryCondition="false" compartment="p" constant="false" hasOnlySubstanceUnits="false" id="M_dimp_p" name="DIMP" fbc:charge="-2" fbc:chemicalFormula="C10H11N4O7P" />
      <species boundaryCondition="false" compartment="p" constant="false" hasOnlySubstanceUnits="false" id="M_din_p" name="Deoxyinosine" fbc:charge="0" fbc:chemicalFormula="C10H12N4O4" />
      <species boundaryCondition="false" compartment="p" constant="false" hasOnlySubstanceUnits="false" id="M_dms_p" name="Dimethyl sulfide" fbc:charge="0" fbc:chemicalFormula="C2H6S" />
      <species boundaryCondition="false" compartment="p" constant="false" hasOnlySubstanceUnits="false" id="M_dmso_p" name="Dimethyl sulfoxide" fbc:charge="0" fbc:chemicalFormula="C2H6OS" />
      <species boundaryCondition="false" compartment="p" constant="false" hasOnlySubstanceUnits="false" id="M_dopa_p" name="Dopamine" fbc:charge="1" fbc:chemicalFormula="C8H12NO2" />
      <species boundaryCondition="false" compartment="p" constant="false" hasOnlySubstanceUnits="false" id="M_doxrbcn_p" name="Doxorubicin" fbc:charge="0" fbc:chemicalFormula="C27H29NO11" />
      <species boundaryCondition="false" compartment="p" constant="false" hasOnlySubstanceUnits="false" id="M_dsbaox_p" name="Periplasmic protein disulfide isomerase I (oxidized)" fbc:charge="0" fbc:chemicalFormula="X" />
      <species boundaryCondition="false" compartment="p" constant="false" hasOnlySubstanceUnits="false" id="M_dsbard_p" name="Periplasmic protein disulfide isomerase I (reduced)" fbc:charge="0" fbc:chemicalFormula="XH2" />
      <species boundaryCondition="false" compartment="p" constant="false" hasOnlySubstanceUnits="false" id="M_dsbcox_p" name="Protein disulfide isomerase II (oxidized)" fbc:charge="0" fbc:chemicalFormula="X" />
      <species boundaryCondition="false" compartment="p" constant="false" hasOnlySubstanceUnits="false" id="M_dsbcrd_p" name="Protein disulfide isomerase II (reduced)" fbc:charge="0" fbc:chemicalFormula="XH2" />
      <species boundaryCondition="false" compartment="p" constant="false" hasOnlySubstanceUnits="false" id="M_dsbgox_p" name="Periplasmic disulfide isomerase/thiol-disulphide oxidase (oxidized)" fbc:charge="0" fbc:chemicalFormula="X" />
      <species boundaryCondition="false" compartment="p" constant="false" hasOnlySubstanceUnits="false" id="M_dsbgrd_p" name="Periplasmic disulfide isomerase/thiol-disulphide oxidase (reduced)" fbc:charge="0" fbc:chemicalFormula="XH2" />
      <species boundaryCondition="false" compartment="p" constant="false" hasOnlySubstanceUnits="false" id="M_dtmp_p" name="DTMP" fbc:charge="-2" fbc:chemicalFormula="C10H13N2O8P" />
      <species boundaryCondition="false" compartment="p" constant="false" hasOnlySubstanceUnits="false" id="M_dump_p" name="DUMP" fbc:charge="-2" fbc:chemicalFormula="C9H11N2O8P" />
      <species boundaryCondition="false" compartment="p" constant="false" hasOnlySubstanceUnits="false" id="M_duri_p" name="Deoxyuridine" fbc:charge="0" fbc:chemicalFormula="C9H12N2O5" />
      <species boundaryCondition="false" compartment="p" constant="false" hasOnlySubstanceUnits="false" id="M_eca2und_p" name="(enterobacterial common antigen)x2 undecaprenyl-diphosphate" fbc:charge="-4" fbc:chemicalFormula="C103H162N6O37P2" />
      <species boundaryCondition="false" compartment="p" constant="false" hasOnlySubstanceUnits="false" id="M_eca3und_p" name="(enterobacterial common antigen)x3 undecaprenyl-diphosphate" fbc:charge="-5" fbc:chemicalFormula="C127H198N9O52P2" />
      <species boundaryCondition="false" compartment="p" constant="false" hasOnlySubstanceUnits="false" id="M_eca4colipa_p" name="(enterobacterial common antigen)x4 core oligosaccharide lipid A" fbc:charge="-15" fbc:chemicalFormula="C272H447N14O160P4" />
      <species boundaryCondition="false" compartment="p" constant="false" hasOnlySubstanceUnits="false" id="M_eca4und_p" name="(enterobacterial common antigen)x4 undecaprenyl-diphosphate" fbc:charge="-6" fbc:chemicalFormula="C151H234N12O67P2" />
      <species boundaryCondition="false" compartment="p" constant="false" hasOnlySubstanceUnits="false" id="M_enlipa_p" name="Phosphoethanolamine KDO(2)-lipid (A)" fbc:charge="-6" fbc:chemicalFormula="C112H202N3O42P3" />
      <species boundaryCondition="false" compartment="p" constant="false" hasOnlySubstanceUnits="false" id="M_enter_p" name="Enterochelin" fbc:charge="0" fbc:chemicalFormula="C30H27N3O15" />
      <species boundaryCondition="false" compartment="p" constant="false" hasOnlySubstanceUnits="false" id="M_etha_p" name="Ethanolamine" fbc:charge="1" fbc:chemicalFormula="C2H8NO" />
      <species boundaryCondition="false" compartment="p" constant="false" hasOnlySubstanceUnits="false" id="M_ethso3_p" name="Ethanesulfonate" fbc:charge="-1" fbc:chemicalFormula="C2H5O3S" />
      <species boundaryCondition="false" compartment="p" constant="false" hasOnlySubstanceUnits="false" id="M_etoh_p" name="Ethanol" fbc:charge="0" fbc:chemicalFormula="C2H6O" />
      <species boundaryCondition="false" compartment="p" constant="false" hasOnlySubstanceUnits="false" id="M_f6p_p" name="D-Fructose 6-phosphate" fbc:charge="-2" fbc:chemicalFormula="C6H11O9P" />
      <species boundaryCondition="false" compartment="p" constant="false" hasOnlySubstanceUnits="false" id="M_fald_p" name="Formaldehyde" fbc:charge="0" fbc:chemicalFormula="CH2O" />
      <species boundaryCondition="false" compartment="p" constant="false" hasOnlySubstanceUnits="false" id="M_fe2_p" name="Fe2+" fbc:charge="2" fbc:chemicalFormula="Fe" />
      <species boundaryCondition="false" compartment="p" constant="false" hasOnlySubstanceUnits="false" id="M_fe3_p" name="Fe3+" fbc:charge="3" fbc:chemicalFormula="Fe" />
      <species boundaryCondition="false" compartment="p" constant="false" hasOnlySubstanceUnits="false" id="M_fe3dcit_p" name="Fe(III)dicitrate" fbc:charge="-3" fbc:chemicalFormula="C12H10FeO14" />
      <species boundaryCondition="false" compartment="p" constant="false" hasOnlySubstanceUnits="false" id="M_fe3dhbzs_p" name="Ferric 2,3-dihydroxybenzoylserine" fbc:charge="2" fbc:chemicalFormula="C10H10NO6Fe" />
      <species boundaryCondition="false" compartment="p" constant="false" hasOnlySubstanceUnits="false" id="M_fe3hox_p" name="Fe(III)hydroxamate" fbc:charge="0" fbc:chemicalFormula="C9H18O6N3Fe" />
      <species boundaryCondition="false" compartment="p" constant="false" hasOnlySubstanceUnits="false" id="M_fe3hox_un_p" name="Fe(III)hydoxamate, unloaded" fbc:charge="-3" fbc:chemicalFormula="C9H18O6N3" />
      <species boundaryCondition="false" compartment="p" constant="false" hasOnlySubstanceUnits="false" id="M_fecrm_p" name="Ferrichrome" fbc:charge="0" fbc:chemicalFormula="C27H42FeN9O12" />
      <species boundaryCondition="false" compartment="p" constant="false" hasOnlySubstanceUnits="false" id="M_fecrm_un_p" name="Ferrichrome minus Fe(III)" fbc:charge="-3" fbc:chemicalFormula="C27H42N9O12" />
      <species boundaryCondition="false" compartment="p" constant="false" hasOnlySubstanceUnits="false" id="M_feenter_p" name="Fe-enterobactin" fbc:charge="3" fbc:chemicalFormula="C30H27FeN3O15" />
      <species boundaryCondition="false" compartment="p" constant="false" hasOnlySubstanceUnits="false" id="M_feoxam_p" name="Ferroxamine" fbc:charge="1" fbc:chemicalFormula="C25H46FeN6O8" />
      <species boundaryCondition="false" compartment="p" constant="false" hasOnlySubstanceUnits="false" id="M_feoxam_un_p" name="Ferroxamine minus Fe(3)" fbc:charge="-2" fbc:chemicalFormula="C25H46N6O8" />
      <species boundaryCondition="false" compartment="p" constant="false" hasOnlySubstanceUnits="false" id="M_for_p" name="Formate" fbc:charge="-1" fbc:chemicalFormula="CH1O2" />
      <species boundaryCondition="false" compartment="p" constant="false" hasOnlySubstanceUnits="false" id="M_fru_p" name="D-Fructose" fbc:charge="0" fbc:chemicalFormula="C6H12O6" />
      <species boundaryCondition="false" compartment="p" constant="false" hasOnlySubstanceUnits="false" id="M_frulys_p" name="Fructoselysine" fbc:charge="1" fbc:chemicalFormula="C12H25N2O7" />
      <species boundaryCondition="false" compartment="p" constant="false" hasOnlySubstanceUnits="false" id="M_fruur_p" name="D-Fructuronate" fbc:charge="-1" fbc:chemicalFormula="C6H9O7" />
      <species boundaryCondition="false" compartment="p" constant="false" hasOnlySubstanceUnits="false" id="M_fuc__L_p" name="L-Fucose" fbc:charge="0" fbc:chemicalFormula="C6H12O5" />
      <species boundaryCondition="false" compartment="p" constant="false" hasOnlySubstanceUnits="false" id="M_fum_p" name="Fumarate" fbc:charge="-2" fbc:chemicalFormula="C4H2O4" />
      <species boundaryCondition="false" compartment="p" constant="false" hasOnlySubstanceUnits="false" id="M_fusa_p" name="Fusidic acid" fbc:charge="0" fbc:chemicalFormula="C31H48O5" />
      <species boundaryCondition="false" compartment="p" constant="false" hasOnlySubstanceUnits="false" id="M_g1p_p" name="D-Glucose 1-phosphate" fbc:charge="-2" fbc:chemicalFormula="C6H11O9P" />
      <species boundaryCondition="false" compartment="p" constant="false" hasOnlySubstanceUnits="false" id="M_g3pc_p" name="Sn-Glycero-3-phosphocholine" fbc:charge="0" fbc:chemicalFormula="C8H20NO6P" />
      <species boundaryCondition="false" compartment="p" constant="false" hasOnlySubstanceUnits="false" id="M_g3pe_p" name="Sn-Glycero-3-phosphoethanolamine" fbc:charge="0" fbc:chemicalFormula="C5H14NO6P" />
      <species boundaryCondition="false" compartment="p" constant="false" hasOnlySubstanceUnits="false" id="M_g3pg_p" name="Glycerophosphoglycerol" fbc:charge="-1" fbc:chemicalFormula="C6H14O8P" />
      <species boundaryCondition="false" compartment="p" constant="false" hasOnlySubstanceUnits="false" id="M_g3pi_p" name="Sn-Glycero-3-phospho-1-inositol" fbc:charge="-1" fbc:chemicalFormula="C9H18O11P" />
      <species boundaryCondition="false" compartment="p" constant="false" hasOnlySubstanceUnits="false" id="M_g3ps_p" name="Glycerophosphoserine" fbc:charge="-1" fbc:chemicalFormula="C6H13NO8P" />
      <species boundaryCondition="false" compartment="p" constant="false" hasOnlySubstanceUnits="false" id="M_g6p_p" name="D-Glucose 6-phosphate" fbc:charge="-2" fbc:chemicalFormula="C6H11O9P" />
      <species boundaryCondition="false" compartment="p" constant="false" hasOnlySubstanceUnits="false" id="M_gal_p" name="D-Galactose" fbc:charge="0" fbc:chemicalFormula="C6H12O6" />
      <species boundaryCondition="false" compartment="p" constant="false" hasOnlySubstanceUnits="false" id="M_gal_bD_p" name="Beta D-Galactose" fbc:charge="0" fbc:chemicalFormula="C6H12O6" />
      <species boundaryCondition="false" compartment="p" constant="false" hasOnlySubstanceUnits="false" id="M_gal1p_p" name="Alpha-D-Galactose 1-phosphate" fbc:charge="-2" fbc:chemicalFormula="C6H11O9P" />
      <species boundaryCondition="false" compartment="p" constant="false" hasOnlySubstanceUnits="false" id="M_galct__D_p" name="D-Galactarate" fbc:charge="-2" fbc:chemicalFormula="C6H8O8" />
      <species boundaryCondition="false" compartment="p" constant="false" hasOnlySubstanceUnits="false" id="M_galctn__D_p" name="D-Galactonate" fbc:charge="-1" fbc:chemicalFormula="C6H11O7" />
      <species boundaryCondition="false" compartment="p" constant="false" hasOnlySubstanceUnits="false" id="M_galctn__L_p" name="L-Galactonate" fbc:charge="-1" fbc:chemicalFormula="C6H11O7" />
      <species boundaryCondition="false" compartment="p" constant="false" hasOnlySubstanceUnits="false" id="M_galt_p" name="Galactitol" fbc:charge="0" fbc:chemicalFormula="C6H14O6" />
      <species boundaryCondition="false" compartment="p" constant="false" hasOnlySubstanceUnits="false" id="M_galur_p" name="D-Galacturonate" fbc:charge="-1" fbc:chemicalFormula="C6H9O7" />
      <species boundaryCondition="false" compartment="p" constant="false" hasOnlySubstanceUnits="false" id="M_gam_p" name="D-Glucosamine" fbc:charge="1" fbc:chemicalFormula="C6H14NO5" />
      <species boundaryCondition="false" compartment="p" constant="false" hasOnlySubstanceUnits="false" id="M_gam6p_p" name="D-Glucosamine 6-phosphate" fbc:charge="-1" fbc:chemicalFormula="C6H13NO8P" />
      <species boundaryCondition="false" compartment="p" constant="false" hasOnlySubstanceUnits="false" id="M_gbbtn_p" name="Gamma-butyrobetaine" fbc:charge="0" fbc:chemicalFormula="C7H15NO2" />
      <species boundaryCondition="false" compartment="p" constant="false" hasOnlySubstanceUnits="false" id="M_gdp_p" name="GDP" fbc:charge="-3" fbc:chemicalFormula="C10H12N5O11P2" />
      <species boundaryCondition="false" compartment="p" constant="false" hasOnlySubstanceUnits="false" id="M_glc__D_p" name="D-Glucose" fbc:charge="0" fbc:chemicalFormula="C6H12O6" />
      <species boundaryCondition="false" compartment="p" constant="false" hasOnlySubstanceUnits="false" id="M_glcn_p" name="D-Gluconate" fbc:charge="-1" fbc:chemicalFormula="C6H11O7" />
      <species boundaryCondition="false" compartment="p" constant="false" hasOnlySubstanceUnits="false" id="M_glcr_p" name="D-Glucarate" fbc:charge="-2" fbc:chemicalFormula="C6H8O8" />
      <species boundaryCondition="false" compartment="p" constant="false" hasOnlySubstanceUnits="false" id="M_glcur_p" name="D-Glucuronate" fbc:charge="-1" fbc:chemicalFormula="C6H9O7" />
      <species boundaryCondition="false" compartment="p" constant="false" hasOnlySubstanceUnits="false" id="M_glcur1p_p" name="D-Glucuronate 1-phosphate" fbc:charge="-3" fbc:chemicalFormula="C6H8O10P" />
      <species boundaryCondition="false" compartment="p" constant="false" hasOnlySubstanceUnits="false" id="M_gln__L_p" name="L-Glutamine" fbc:charge="0" fbc:chemicalFormula="C5H10N2O3" />
      <species boundaryCondition="false" compartment="p" constant="false" hasOnlySubstanceUnits="false" id="M_glu__L_p" name="L-Glutamate" fbc:charge="-1" fbc:chemicalFormula="C5H8NO4" />
      <species boundaryCondition="false" compartment="p" constant="false" hasOnlySubstanceUnits="false" id="M_gly_p" name="Glycine" fbc:charge="0" fbc:chemicalFormula="C2H5NO2" />
      <species boundaryCondition="false" compartment="p" constant="false" hasOnlySubstanceUnits="false" id="M_glyald_p" name="D-Glyceraldehyde" fbc:charge="0" fbc:chemicalFormula="C3H6O3" />
      <species boundaryCondition="false" compartment="p" constant="false" hasOnlySubstanceUnits="false" id="M_glyb_p" name="Glycine betaine" fbc:charge="0" fbc:chemicalFormula="C5H11NO2" />
      <species boundaryCondition="false" compartment="p" constant="false" hasOnlySubstanceUnits="false" id="M_glyc_p" name="Glycerol" fbc:charge="0" fbc:chemicalFormula="C3H8O3" />
      <species boundaryCondition="false" compartment="p" constant="false" hasOnlySubstanceUnits="false" id="M_glyc__R_p" name="(R)-Glycerate" fbc:charge="-1" fbc:chemicalFormula="C3H5O4" />
      <species boundaryCondition="false" compartment="p" constant="false" hasOnlySubstanceUnits="false" id="M_glyc2p_p" name="Glycerol 2-phosphate" fbc:charge="-2" fbc:chemicalFormula="C3H7O6P" />
      <species boundaryCondition="false" compartment="p" constant="false" hasOnlySubstanceUnits="false" id="M_glyc3p_p" name="Glycerol 3-phosphate" fbc:charge="-2" fbc:chemicalFormula="C3H7O6P" />
      <species boundaryCondition="false" compartment="p" constant="false" hasOnlySubstanceUnits="false" id="M_glyclt_p" name="Glycolate" fbc:charge="-1" fbc:chemicalFormula="C2H3O3" />
      <species boundaryCondition="false" compartment="p" constant="false" hasOnlySubstanceUnits="false" id="M_gmp_p" name="GMP" fbc:charge="-2" fbc:chemicalFormula="C10H12N5O8P" />
      <species boundaryCondition="false" compartment="p" constant="false" hasOnlySubstanceUnits="false" id="M_gsn_p" name="Guanosine" fbc:charge="0" fbc:chemicalFormula="C10H13N5O5" />
      <species boundaryCondition="false" compartment="p" constant="false" hasOnlySubstanceUnits="false" id="M_gthox_p" name="Oxidized glutathione" fbc:charge="-2" fbc:chemicalFormula="C20H30N6O12S2" />
      <species boundaryCondition="false" compartment="p" constant="false" hasOnlySubstanceUnits="false" id="M_gthrd_p" name="Reduced glutathione" fbc:charge="-1" fbc:chemicalFormula="C10H16N3O6S" />
      <species boundaryCondition="false" compartment="p" constant="false" hasOnlySubstanceUnits="false" id="M_gtp_p" name="GTP" fbc:charge="-4" fbc:chemicalFormula="C10H12N5O14P3" />
      <species boundaryCondition="false" compartment="p" constant="false" hasOnlySubstanceUnits="false" id="M_gua_p" name="Guanine" fbc:charge="0" fbc:chemicalFormula="C5H5N5O" />
      <species boundaryCondition="false" compartment="p" constant="false" hasOnlySubstanceUnits="false" id="M_h_p" name="H+" fbc:charge="1" fbc:chemicalFormula="H" />
      <species boundaryCondition="false" compartment="p" constant="false" hasOnlySubstanceUnits="false" id="M_h2_p" name="H2" fbc:charge="0" fbc:chemicalFormula="H2" />
      <species boundaryCondition="false" compartment="p" constant="false" hasOnlySubstanceUnits="false" id="M_h2o_p" name="H2O" fbc:charge="0" fbc:chemicalFormula="H2O" />
      <species boundaryCondition="false" compartment="p" constant="false" hasOnlySubstanceUnits="false" id="M_h2o2_p" name="Hydrogen peroxide" fbc:charge="0" fbc:chemicalFormula="H2O2" />
      <species boundaryCondition="false" compartment="p" constant="false" hasOnlySubstanceUnits="false" id="M_h2s_p" name="Hydrogen sulfide" fbc:charge="0" fbc:chemicalFormula="H2S" />
      <species boundaryCondition="false" compartment="p" constant="false" hasOnlySubstanceUnits="false" id="M_hdca_p" name="Hexadecanoate (n-C16:0)" fbc:charge="-1" fbc:chemicalFormula="C16H31O2" />
      <species boundaryCondition="false" compartment="p" constant="false" hasOnlySubstanceUnits="false" id="M_hdcea_p" name="Hexadecenoate (n-C16:1)" fbc:charge="-1" fbc:chemicalFormula="C16H29O2" />
      <species boundaryCondition="false" compartment="p" constant="false" hasOnlySubstanceUnits="false" id="M_hg2_p" name="Hg2+" fbc:charge="2" fbc:chemicalFormula="Hg" />
      <species boundaryCondition="false" compartment="p" constant="false" hasOnlySubstanceUnits="false" id="M_his__L_p" name="L-Histidine" fbc:charge="0" fbc:chemicalFormula="C6H9N3O2" />
      <species boundaryCondition="false" compartment="p" constant="false" hasOnlySubstanceUnits="false" id="M_hom__L_p" name="L-Homoserine" fbc:charge="0" fbc:chemicalFormula="C4H9NO3" />
      <species boundaryCondition="false" compartment="p" constant="false" hasOnlySubstanceUnits="false" id="M_hxa_p" name="Hexanoate (n-C6:0)" fbc:charge="-1" fbc:chemicalFormula="C6H11O2" />
      <species boundaryCondition="false" compartment="p" constant="false" hasOnlySubstanceUnits="false" id="M_hxan_p" name="Hypoxanthine" fbc:charge="0" fbc:chemicalFormula="C5H4N4O" />
      <species boundaryCondition="false" compartment="p" constant="false" hasOnlySubstanceUnits="false" id="M_idon__L_p" name="L-Idonate" fbc:charge="-1" fbc:chemicalFormula="C6H11O7" />
      <species boundaryCondition="false" compartment="p" constant="false" hasOnlySubstanceUnits="false" id="M_ile__L_p" name="L-Isoleucine" fbc:charge="0" fbc:chemicalFormula="C6H13NO2" />
      <species boundaryCondition="false" compartment="p" constant="false" hasOnlySubstanceUnits="false" id="M_imp_p" name="IMP" fbc:charge="-2" fbc:chemicalFormula="C10H11N4O8P" />
      <species boundaryCondition="false" compartment="p" constant="false" hasOnlySubstanceUnits="false" id="M_indole_p" name="Indole" fbc:charge="0" fbc:chemicalFormula="C8H7N" />
      <species boundaryCondition="false" compartment="p" constant="false" hasOnlySubstanceUnits="false" id="M_inost_p" name="Myo-Inositol" fbc:charge="0" fbc:chemicalFormula="C6H12O6" />
      <species boundaryCondition="false" compartment="p" constant="false" hasOnlySubstanceUnits="false" id="M_ins_p" name="Inosine" fbc:charge="0" fbc:chemicalFormula="C10H12N4O5" />
      <species boundaryCondition="false" compartment="p" constant="false" hasOnlySubstanceUnits="false" id="M_isetac_p" name="Isethionic acid" fbc:charge="-1" fbc:chemicalFormula="C2H5O4S" />
      <species boundaryCondition="false" compartment="p" constant="false" hasOnlySubstanceUnits="false" id="M_k_p" name="Potassium" fbc:charge="1" fbc:chemicalFormula="K" />
      <species boundaryCondition="false" compartment="p" constant="false" hasOnlySubstanceUnits="false" id="M_kdo2lipid4_p" name="KDO(2)-lipid IV(A)" fbc:charge="-6" fbc:chemicalFormula="C84H148N2O37P2" />
      <species boundaryCondition="false" compartment="p" constant="false" hasOnlySubstanceUnits="false" id="M_lac__D_p" name="D-Lactate" fbc:charge="-1" fbc:chemicalFormula="C3H5O3" />
      <species boundaryCondition="false" compartment="p" constant="false" hasOnlySubstanceUnits="false" id="M_lac__L_p" name="L-Lactate" fbc:charge="-1" fbc:chemicalFormula="C3H5O3" />
      <species boundaryCondition="false" compartment="p" constant="false" hasOnlySubstanceUnits="false" id="M_lcts_p" name="Lactose" fbc:charge="0" fbc:chemicalFormula="C12H22O11" />
      <species boundaryCondition="false" compartment="p" constant="false" hasOnlySubstanceUnits="false" id="M_leu__L_p" name="L-Leucine" fbc:charge="0" fbc:chemicalFormula="C6H13NO2" />
      <species boundaryCondition="false" compartment="p" constant="false" hasOnlySubstanceUnits="false" id="M_lipa_p" name="KDO(2)-lipid (A)" fbc:charge="-6" fbc:chemicalFormula="C110H196N2O39P2" />
      <species boundaryCondition="false" compartment="p" constant="false" hasOnlySubstanceUnits="false" id="M_lipa_cold_p" name="Cold adapted KDO(2)-lipid (A)" fbc:charge="-6" fbc:chemicalFormula="C114H202N2O39P2" />
      <species boundaryCondition="false" compartment="p" constant="false" hasOnlySubstanceUnits="false" id="M_lipoate_p" name="Lipoate" fbc:charge="0" fbc:chemicalFormula="C8H14O2S2" />
      <species boundaryCondition="false" compartment="p" constant="false" hasOnlySubstanceUnits="false" id="M_lpp_p" name="Lipoprotein" fbc:charge="0" fbc:chemicalFormula="XC16H30O1" />
      <species boundaryCondition="false" compartment="p" constant="false" hasOnlySubstanceUnits="false" id="M_lys__L_p" name="L-Lysine" fbc:charge="1" fbc:chemicalFormula="C6H15N2O2" />
      <species boundaryCondition="false" compartment="p" constant="false" hasOnlySubstanceUnits="false" id="M_lyx__L_p" name="L-Lyxose" fbc:charge="0" fbc:chemicalFormula="C5H10O5" />
      <species boundaryCondition="false" compartment="p" constant="false" hasOnlySubstanceUnits="false" id="M_mal__D_p" name="D-Malate" fbc:charge="-2" fbc:chemicalFormula="C4H4O5" />
      <species boundaryCondition="false" compartment="p" constant="false" hasOnlySubstanceUnits="false" id="M_mal__L_p" name="L-Malate" fbc:charge="-2" fbc:chemicalFormula="C4H4O5" />
      <species boundaryCondition="false" compartment="p" constant="false" hasOnlySubstanceUnits="false" id="M_malt_p" name="Maltose" fbc:charge="0" fbc:chemicalFormula="C12H22O11" />
      <species boundaryCondition="false" compartment="p" constant="false" hasOnlySubstanceUnits="false" id="M_malthx_p" name="Maltohexaose" fbc:charge="0" fbc:chemicalFormula="C36H62O31" />
      <species boundaryCondition="false" compartment="p" constant="false" hasOnlySubstanceUnits="false" id="M_maltpt_p" name="Maltopentaose" fbc:charge="0" fbc:chemicalFormula="C30H52O26" />
      <species boundaryCondition="false" compartment="p" constant="false" hasOnlySubstanceUnits="false" id="M_malttr_p" name="Maltotriose" fbc:charge="0" fbc:chemicalFormula="C18H32O16" />
      <species boundaryCondition="false" compartment="p" constant="false" hasOnlySubstanceUnits="false" id="M_maltttr_p" name="Maltotetraose" fbc:charge="0" fbc:chemicalFormula="C24H42O21" />
      <species boundaryCondition="false" compartment="p" constant="false" hasOnlySubstanceUnits="false" id="M_man_p" name="D-Mannose" fbc:charge="0" fbc:chemicalFormula="C6H12O6" />
      <species boundaryCondition="false" compartment="p" constant="false" hasOnlySubstanceUnits="false" id="M_man6p_p" name="D-Mannose 6-phosphate" fbc:charge="-2" fbc:chemicalFormula="C6H11O9P" />
      <species boundaryCondition="false" compartment="p" constant="false" hasOnlySubstanceUnits="false" id="M_manglyc_p" name="2(alpha-D-Mannosyl)-D-glycerate" fbc:charge="-1" fbc:chemicalFormula="C9H15O9" />
      <species boundaryCondition="false" compartment="p" constant="false" hasOnlySubstanceUnits="false" id="M_melib_p" name="Melibiose" fbc:charge="0" fbc:chemicalFormula="C12H22O11" />
      <species boundaryCondition="false" compartment="p" constant="false" hasOnlySubstanceUnits="false" id="M_meoh_p" name="Methanol" fbc:charge="0" fbc:chemicalFormula="CH4O1" />
      <species boundaryCondition="false" compartment="p" constant="false" hasOnlySubstanceUnits="false" id="M_met__D_p" name="D-Methionine" fbc:charge="0" fbc:chemicalFormula="C5H10NO2S" />
      <species boundaryCondition="false" compartment="p" constant="false" hasOnlySubstanceUnits="false" id="M_met__L_p" name="L-Methionine" fbc:charge="0" fbc:chemicalFormula="C5H11NO2S" />
      <species boundaryCondition="false" compartment="p" constant="false" hasOnlySubstanceUnits="false" id="M_metsox_R__L_p" name="L-methionine-R-sulfoxide" fbc:charge="0" fbc:chemicalFormula="C5H11NO3S" />
      <species boundaryCondition="false" compartment="p" constant="false" hasOnlySubstanceUnits="false" id="M_metsox_S__L_p" name="L-Methionine Sulfoxide" fbc:charge="0" fbc:chemicalFormula="C5H11NO3S" />
      <species boundaryCondition="false" compartment="p" constant="false" hasOnlySubstanceUnits="false" id="M_mg2_p" name="Magnesium" fbc:charge="2" fbc:chemicalFormula="Mg" />
      <species boundaryCondition="false" compartment="p" constant="false" hasOnlySubstanceUnits="false" id="M_mincyc_p" name="Minocycline" fbc:charge="0" fbc:chemicalFormula="C23H27N3O7" />
      <species boundaryCondition="false" compartment="p" constant="false" hasOnlySubstanceUnits="false" id="M_minohp_p" name="Myo-Inositol hexakisphosphate" fbc:charge="-12" fbc:chemicalFormula="C6H6O24P6" />
      <species boundaryCondition="false" compartment="p" constant="false" hasOnlySubstanceUnits="false" id="M_mmet_p" name="S-Methyl-L-methionine" fbc:charge="1" fbc:chemicalFormula="C6H14NO2S" />
      <species boundaryCondition="false" compartment="p" constant="false" hasOnlySubstanceUnits="false" id="M_mn2_p" name="Mn2+" fbc:charge="2" fbc:chemicalFormula="Mn" />
      <species boundaryCondition="false" compartment="p" constant="false" hasOnlySubstanceUnits="false" id="M_mnl_p" name="D-Mannitol" fbc:charge="0" fbc:chemicalFormula="C6H14O6" />
      <species boundaryCondition="false" compartment="p" constant="false" hasOnlySubstanceUnits="false" id="M_mobd_p" name="Molybdate" fbc:charge="-2" fbc:chemicalFormula="MoO4" />
      <species boundaryCondition="false" compartment="p" constant="false" hasOnlySubstanceUnits="false" id="M_mso3_p" name="Methanesulfonate" fbc:charge="-1" fbc:chemicalFormula="CH3O3S" />
      <species boundaryCondition="false" compartment="p" constant="false" hasOnlySubstanceUnits="false" id="M_murein3p3p_p" name="Two linked disacharide tripeptide murein units (uncrosslinked, middle of chain)" fbc:charge="-4" fbc:chemicalFormula="C68H104N12O38" />
      <species boundaryCondition="false" compartment="p" constant="false" hasOnlySubstanceUnits="false" id="M_murein3px3p_p" name="Two disacharide linked murein units, tripeptide crosslinked tripeptide (A2pm-&gt;A2pm) (middle of chain)" fbc:charge="-4" fbc:chemicalFormula="C68H102N12O37" />
      <species boundaryCondition="false" compartment="p" constant="false" hasOnlySubstanceUnits="false" id="M_murein3px4p_p" name="Two disacharide linked murein units, tripeptide crosslinked tetrapeptide (A2pm-&gt;D-ala) (middle of chain)" fbc:charge="-4" fbc:chemicalFormula="C71H107N13O38" />
      <species boundaryCondition="false" compartment="p" constant="false" hasOnlySubstanceUnits="false" id="M_murein4p3p_p" name="Two linked disacharide tetrapeptide and tripeptide murein units (uncrosslinked, middle of chain)" fbc:charge="-4" fbc:chemicalFormula="C71H109N13O39" />
      <species boundaryCondition="false" compartment="p" constant="false" hasOnlySubstanceUnits="false" id="M_murein4p4p_p" name="Two linked disacharide tetrapeptide murein units (uncrosslinked, middle of chain)" fbc:charge="-4" fbc:chemicalFormula="C74H114N14O40" />
      <species boundaryCondition="false" compartment="p" constant="false" hasOnlySubstanceUnits="false" id="M_murein4px4p_p" name="Two disacharide linked murein units, tetrapeptide corsslinked tetrapeptide (A2pm-&gt;D-ala) (middle of chain)" fbc:charge="-4" fbc:chemicalFormula="C74H112N14O39" />
      <species boundaryCondition="false" compartment="p" constant="false" hasOnlySubstanceUnits="false" id="M_murein4px4p4p_p" name="Three disacharide linked murein units (tetrapeptide crosslinked tetrapeptide (A2pm-&gt;D-ala), one uncrosslinked tetrapaptide) (middle of chain)" fbc:charge="-6" fbc:chemicalFormula="C111H169N21O59" />
      <species boundaryCondition="false" compartment="p" constant="false" hasOnlySubstanceUnits="false" id="M_murein4px4px4p_p" name="Three disacharide linked murein units (tetrapeptide crosslinked tetrapeptide (A2pm-&gt;D-ala) &amp; tetrapeptide corsslinked tetrapeptide (A2pm-&gt;D-ala)) (middle of chain)" fbc:charge="-6" fbc:chemicalFormula="C111H167N21O58" />
      <species boundaryCondition="false" compartment="p" constant="false" hasOnlySubstanceUnits="false" id="M_murein5p3p_p" name="Two linked disacharide pentapeptide and tripeptide murein units (uncrosslinked, middle of chain)" fbc:charge="-4" fbc:chemicalFormula="C74H114N14O40" />
      <species boundaryCondition="false" compartment="p" constant="false" hasOnlySubstanceUnits="false" id="M_murein5p4p_p" name="Two linked disacharide pentapeptide and tetrapeptide murein units (uncrosslinked, middle of chain)" fbc:charge="-4" fbc:chemicalFormula="C77H119N15O41" />
      <species boundaryCondition="false" compartment="p" constant="false" hasOnlySubstanceUnits="false" id="M_murein5p5p_p" name="Two linked disacharide pentapeptide murein units (uncrosslinked, middle of chain)" fbc:charge="-4" fbc:chemicalFormula="C80H124N16O42" />
      <species boundaryCondition="false" compartment="p" constant="false" hasOnlySubstanceUnits="false" id="M_murein5p5p5p_p" name="Three linked disacharide pentapeptide murein units (uncrosslinked, middle of chain)" fbc:charge="-6" fbc:chemicalFormula="C120H186N24O63" />
      <species boundaryCondition="false" compartment="p" constant="false" hasOnlySubstanceUnits="false" id="M_murein5px3p_p" name="Two disacharide linked murein units, pentapeptide corsslinked tripeptide (A2pm-&gt;A2pm) (middle of chain)" fbc:charge="-4" fbc:chemicalFormula="C74H112N14O39" />
      <species boundaryCondition="false" compartment="p" constant="false" hasOnlySubstanceUnits="false" id="M_murein5px4p_p" name="Two disacharide linked murein units, pentapeptide crosslinked tetrapeptide (A2pm-&gt;D-ala) (middle of chain)" fbc:charge="-4" fbc:chemicalFormula="C77H117N15O40" />
      <species boundaryCondition="false" compartment="p" constant="false" hasOnlySubstanceUnits="false" id="M_murein5px4px4p_p" name="Three disacharide linked murein units (pentapeptide crosslinked tetrapeptide (A2pm-&gt;D-ala) tetrapeptide corsslinked tetrapeptide (A2pm-&gt;D-ala)) (middle of chain)" fbc:charge="-6" fbc:chemicalFormula="C114H172N22O59" />
      <species boundaryCondition="false" compartment="p" constant="false" hasOnlySubstanceUnits="false" id="M_n2o_p" name="Nitrous oxide" fbc:charge="0" fbc:chemicalFormula="N2O" />
      <species boundaryCondition="false" compartment="p" constant="false" hasOnlySubstanceUnits="false" id="M_na1_p" name="Sodium" fbc:charge="1" fbc:chemicalFormula="Na" />
      <species boundaryCondition="false" compartment="p" constant="false" hasOnlySubstanceUnits="false" id="M_nac_p" name="Nicotinate" fbc:charge="-1" fbc:chemicalFormula="C6H4NO2" />
      <species boundaryCondition="false" compartment="p" constant="false" hasOnlySubstanceUnits="false" id="M_nh4_p" name="Ammonium" fbc:charge="1" fbc:chemicalFormula="H4N" />
      <species boundaryCondition="false" compartment="p" constant="false" hasOnlySubstanceUnits="false" id="M_ni2_p" name="Nickel" fbc:charge="2" fbc:chemicalFormula="Ni" />
      <species boundaryCondition="false" compartment="p" constant="false" hasOnlySubstanceUnits="false" id="M_nmn_p" name="NMN" fbc:charge="-1" fbc:chemicalFormula="C11H14N2O8P" />
      <species boundaryCondition="false" compartment="p" constant="false" hasOnlySubstanceUnits="false" id="M_no_p" name="Nitric oxide" fbc:charge="0" fbc:chemicalFormula="NO" />
      <species boundaryCondition="false" compartment="p" constant="false" hasOnlySubstanceUnits="false" id="M_no2_p" name="Nitrite" fbc:charge="-1" fbc:chemicalFormula="NO2" />
      <species boundaryCondition="false" compartment="p" constant="false" hasOnlySubstanceUnits="false" id="M_no3_p" name="Nitrate" fbc:charge="-1" fbc:chemicalFormula="NO3" />
      <species boundaryCondition="false" compartment="p" constant="false" hasOnlySubstanceUnits="false" id="M_novbcn_p" name="Novobiocin" fbc:charge="0" fbc:chemicalFormula="C31H36N2O11" />
      <species boundaryCondition="false" compartment="p" constant="false" hasOnlySubstanceUnits="false" id="M_o16a2und_p" name="(O16 antigen)x2 undecaprenyl diphosphate" fbc:charge="-2" fbc:chemicalFormula="C123H200N2O57P2" />
      <species boundaryCondition="false" compartment="p" constant="false" hasOnlySubstanceUnits="false" id="M_o16a3und_p" name="(O16 antigen)x3 undecaprenyl diphosphate" fbc:charge="-2" fbc:chemicalFormula="C157H255N3O82P2" />
      <species boundaryCondition="false" compartment="p" constant="false" hasOnlySubstanceUnits="false" id="M_o16a4colipa_p" name="(O16 antigen)x4 core oligosaccharide lipid A" fbc:charge="-11" fbc:chemicalFormula="C312H523N6O200P4" />
      <species boundaryCondition="false" compartment="p" constant="false" hasOnlySubstanceUnits="false" id="M_o16a4und_p" name="(O16 antigen)x4 undecaprenyl diphosphate" fbc:charge="-2" fbc:chemicalFormula="C191H310N4O107P2" />
      <species boundaryCondition="false" compartment="p" constant="false" hasOnlySubstanceUnits="false" id="M_o16aund_p" name="O16 antigen undecaprenyl diphosphate" fbc:charge="-2" fbc:chemicalFormula="C89H145N1O32P2" />
      <species boundaryCondition="false" compartment="p" constant="false" hasOnlySubstanceUnits="false" id="M_o2_p" name="O2" fbc:charge="0" fbc:chemicalFormula="O2" />
      <species boundaryCondition="false" compartment="p" constant="false" hasOnlySubstanceUnits="false" id="M_o2s_p" name="Superoxide anion" fbc:charge="-1" fbc:chemicalFormula="O2" />
      <species boundaryCondition="false" compartment="p" constant="false" hasOnlySubstanceUnits="false" id="M_ocdca_p" name="Octadecanoate (n-C18:0)" fbc:charge="-1" fbc:chemicalFormula="C18H35O2" />
      <species boundaryCondition="false" compartment="p" constant="false" hasOnlySubstanceUnits="false" id="M_ocdcea_p" name="Octadecenoate (n-C18:1)" fbc:charge="-1" fbc:chemicalFormula="C18H33O2" />
      <species boundaryCondition="false" compartment="p" constant="false" hasOnlySubstanceUnits="false" id="M_octa_p" name="Octanoate (n-C8:0)" fbc:charge="-1" fbc:chemicalFormula="C8H15O2" />
      <species boundaryCondition="false" compartment="p" constant="false" hasOnlySubstanceUnits="false" id="M_orn_p" name="Ornithine" fbc:charge="1" fbc:chemicalFormula="C5H13N2O2" />
      <species boundaryCondition="false" compartment="p" constant="false" hasOnlySubstanceUnits="false" id="M_orot_p" name="Orotate" fbc:charge="-1" fbc:chemicalFormula="C5H3N2O4" />
      <species boundaryCondition="false" compartment="p" constant="false" hasOnlySubstanceUnits="false" id="M_pa120_p" name="1,2-didodecanoyl-sn-glycerol 3-phosphate" fbc:charge="-2" fbc:chemicalFormula="C27H51O8P1" />
      <species boundaryCondition="false" compartment="p" constant="false" hasOnlySubstanceUnits="false" id="M_pa140_p" name="1,2-ditetradecanoyl-sn-glycerol 3-phosphate" fbc:charge="-2" fbc:chemicalFormula="C31H59O8P1" />
      <species boundaryCondition="false" compartment="p" constant="false" hasOnlySubstanceUnits="false" id="M_pa141_p" name="1,2-ditetradec-7-enoyl-sn-glycerol 3-phosphate" fbc:charge="-2" fbc:chemicalFormula="C31H55O8P1" />
      <species boundaryCondition="false" compartment="p" constant="false" hasOnlySubstanceUnits="false" id="M_pa160_p" name="1,2-dihexadecanoyl-sn-glycerol 3-phosphate" fbc:charge="-2" fbc:chemicalFormula="C35H67O8P1" />
      <species boundaryCondition="false" compartment="p" constant="false" hasOnlySubstanceUnits="false" id="M_pa161_p" name="1,2-dihexadec-9-enoyl-sn-glycerol 3-phosphate" fbc:charge="-2" fbc:chemicalFormula="C35H63O8P1" />
      <species boundaryCondition="false" compartment="p" constant="false" hasOnlySubstanceUnits="false" id="M_pa180_p" name="1,2-dioctadecanoyl-sn-glycerol 3-phosphate" fbc:charge="-2" fbc:chemicalFormula="C39H75O8P1" />
      <species boundaryCondition="false" compartment="p" constant="false" hasOnlySubstanceUnits="false" id="M_pa181_p" name="1,2-dioctadec-11-enoyl-sn-glycerol 3-phosphate" fbc:charge="-2" fbc:chemicalFormula="C39H71O8P1" />
      <species boundaryCondition="false" compartment="p" constant="false" hasOnlySubstanceUnits="false" id="M_pacald_p" name="Phenylacetaldehyde" fbc:charge="0" fbc:chemicalFormula="C8H8O" />
      <species boundaryCondition="false" compartment="p" constant="false" hasOnlySubstanceUnits="false" id="M_pe120_p" name="Phosphatidylethanolamine (didodecanoyl, n-C12:0)" fbc:charge="0" fbc:chemicalFormula="C29H58N1O8P1" />
      <species boundaryCondition="false" compartment="p" constant="false" hasOnlySubstanceUnits="false" id="M_pe140_p" name="Phosphatidylethanolamine (ditetradecanoyl, n-C14:0)" fbc:charge="0" fbc:chemicalFormula="C33H66N1O8P1" />
      <species boundaryCondition="false" compartment="p" constant="false" hasOnlySubstanceUnits="false" id="M_pe141_p" name="Phosphatidylethanolamine (ditetradec-7-enoyl, n-C14:1)" fbc:charge="0" fbc:chemicalFormula="C33H62N1O8P1" />
      <species boundaryCondition="false" compartment="p" constant="false" hasOnlySubstanceUnits="false" id="M_pe160_p" name="Phosphatidylethanolamine (dihexadecanoyl, n-C16:0)" fbc:charge="0" fbc:chemicalFormula="C37H74N1O8P1" />
      <species boundaryCondition="false" compartment="p" constant="false" hasOnlySubstanceUnits="false" id="M_pe161_p" name="Phosphatidylethanolamine (dihexadec-9enoyl, n-C16:1)" fbc:charge="0" fbc:chemicalFormula="C37H70N1O8P1" />
      <species boundaryCondition="false" compartment="p" constant="false" hasOnlySubstanceUnits="false" id="M_pe180_p" name="Phosphatidylethanolamine (dioctadecanoyl, n-C18:0)" fbc:charge="0" fbc:chemicalFormula="C41H82N1O8P1" />
      <species boundaryCondition="false" compartment="p" constant="false" hasOnlySubstanceUnits="false" id="M_pe181_p" name="Phosphatidylethanolamine (dioctadec-11-enoyl, n-C18:1)" fbc:charge="0" fbc:chemicalFormula="C41H78N1O8P1" />
      <species boundaryCondition="false" compartment="p" constant="false" hasOnlySubstanceUnits="false" id="M_peamn_p" name="Phenethylamine" fbc:charge="1" fbc:chemicalFormula="C8H12N" />
      <species boundaryCondition="false" compartment="p" constant="false" hasOnlySubstanceUnits="false" id="M_pg120_p" name="Phosphatidylglycerol (didodecanoyl, n-C12:0)" fbc:charge="-1" fbc:chemicalFormula="C30H58O10P1" />
      <species boundaryCondition="false" compartment="p" constant="false" hasOnlySubstanceUnits="false" id="M_pg140_p" name="Phosphatidylglycerol (ditetradecanoyl, n-C14:0)" fbc:charge="-1" fbc:chemicalFormula="C34H66O10P1" />
      <species boundaryCondition="false" compartment="p" constant="false" hasOnlySubstanceUnits="false" id="M_pg141_p" name="Phosphatidylglycerol (ditetradec-7-enoyl, n-C14:1)" fbc:charge="-1" fbc:chemicalFormula="C34H62O10P1" />
      <species boundaryCondition="false" compartment="p" constant="false" hasOnlySubstanceUnits="false" id="M_pg160_p" name="Phosphatidylglycerol (dihexadecanoyl, n-C16:0)" fbc:charge="-1" fbc:chemicalFormula="C38H74O10P1" />
      <species boundaryCondition="false" compartment="p" constant="false" hasOnlySubstanceUnits="false" id="M_pg161_p" name="Phosphatidylglycerol (dihexadec-9-enoyl, n-C16:1)" fbc:charge="-1" fbc:chemicalFormula="C38H70O10P1" />
      <species boundaryCondition="false" compartment="p" constant="false" hasOnlySubstanceUnits="false" id="M_pg180_p" name="Phosphatidylglycerol (dioctadecanoyl, n-C18:0)" fbc:charge="-1" fbc:chemicalFormula="C42H82O10P1" />
      <species boundaryCondition="false" compartment="p" constant="false" hasOnlySubstanceUnits="false" id="M_pg181_p" name="Phosphatidylglycerol (dioctadec-11-enoyl, n-C18:1)" fbc:charge="-1" fbc:chemicalFormula="C42H78O10P1" />
      <species boundaryCondition="false" compartment="p" constant="false" hasOnlySubstanceUnits="false" id="M_pgp120_p" name="Phosphatidylglycerophosphate (didodecanoyl, n-C12:0)" fbc:charge="-3" fbc:chemicalFormula="C30H57O13P2" />
      <species boundaryCondition="false" compartment="p" constant="false" hasOnlySubstanceUnits="false" id="M_pgp140_p" name="Phosphatidylglycerophosphate (ditetradecanoyl, n-C14:0)" fbc:charge="-3" fbc:chemicalFormula="C34H65O13P2" />
      <species boundaryCondition="false" compartment="p" constant="false" hasOnlySubstanceUnits="false" id="M_pgp141_p" name="Phosphatidylglycerophosphate (ditetradec-7-enoyl, n-C14:1)" fbc:charge="-3" fbc:chemicalFormula="C34H61O13P2" />
      <species boundaryCondition="false" compartment="p" constant="false" hasOnlySubstanceUnits="false" id="M_pgp160_p" name="Phosphatidylglycerophosphate (dihexadecanoyl, n-C16:0)" fbc:charge="-3" fbc:chemicalFormula="C38H73O13P2" />
      <species boundaryCondition="false" compartment="p" constant="false" hasOnlySubstanceUnits="false" id="M_pgp161_p" name="Phosphatidylglycerophosphate (dihexadec-9-enoyl, n-C16:1)" fbc:charge="-3" fbc:chemicalFormula="C38H69O13P2" />
      <species boundaryCondition="false" compartment="p" constant="false" hasOnlySubstanceUnits="false" id="M_pgp180_p" name="Phosphatidylglycerophosphate (dioctadecanoyl, n-C18:0)" fbc:charge="-3" fbc:chemicalFormula="C42H81O13P2" />
      <species boundaryCondition="false" compartment="p" constant="false" hasOnlySubstanceUnits="false" id="M_pgp181_p" name="Phosphatidylglycerophosphate (dioctadec-11-enoyl, n-C18:1)" fbc:charge="-3" fbc:chemicalFormula="C42H77O13P2" />
      <species boundaryCondition="false" compartment="p" constant="false" hasOnlySubstanceUnits="false" id="M_phe__L_p" name="L-Phenylalanine" fbc:charge="0" fbc:chemicalFormula="C9H11NO2" />
      <species boundaryCondition="false" compartment="p" constant="false" hasOnlySubstanceUnits="false" id="M_pheme_p" name="Protoheme" fbc:charge="-2" fbc:chemicalFormula="C34H30FeN4O4" />
      <species boundaryCondition="false" compartment="p" constant="false" hasOnlySubstanceUnits="false" id="M_pi_p" name="Phosphate" fbc:charge="-2" fbc:chemicalFormula="HO4P" />
      <species boundaryCondition="false" compartment="p" constant="false" hasOnlySubstanceUnits="false" id="M_pnto__R_p" name="(R)-Pantothenate" fbc:charge="-1" fbc:chemicalFormula="C9H16NO5" />
      <species boundaryCondition="false" compartment="p" constant="false" hasOnlySubstanceUnits="false" id="M_ppa_p" name="Propionate (n-C3:0)" fbc:charge="-1" fbc:chemicalFormula="C3H5O2" />
      <species boundaryCondition="false" compartment="p" constant="false" hasOnlySubstanceUnits="false" id="M_ppal_p" name="Propanal" fbc:charge="0" fbc:chemicalFormula="C3H6O" />
      <species boundaryCondition="false" compartment="p" constant="false" hasOnlySubstanceUnits="false" id="M_pppn_p" name="Phenylpropanoate" fbc:charge="-1" fbc:chemicalFormula="C9H9O2" />
      <species boundaryCondition="false" compartment="p" constant="false" hasOnlySubstanceUnits="false" id="M_ppt_p" name="Phosphonate" fbc:charge="-2" fbc:chemicalFormula="HO3P" />
      <species boundaryCondition="false" compartment="p" constant="false" hasOnlySubstanceUnits="false" id="M_pro__L_p" name="L-Proline" fbc:charge="0" fbc:chemicalFormula="C5H9NO2" />
      <species boundaryCondition="false" compartment="p" constant="false" hasOnlySubstanceUnits="false" id="M_progly_p" name="L-Prolinylglycine" fbc:charge="0" fbc:chemicalFormula="C7H12N2O3" />
      <species boundaryCondition="false" compartment="p" constant="false" hasOnlySubstanceUnits="false" id="M_psclys_p" name="Psicoselysine" fbc:charge="1" fbc:chemicalFormula="C12H25N2O7" />
      <species boundaryCondition="false" compartment="p" constant="false" hasOnlySubstanceUnits="false" id="M_pser__L_p" name="O-Phospho-L-serine" fbc:charge="-2" fbc:chemicalFormula="C3H6NO6P" />
      <species boundaryCondition="false" compartment="p" constant="false" hasOnlySubstanceUnits="false" id="M_ptrc_p" name="Putrescine" fbc:charge="2" fbc:chemicalFormula="C4H14N2" />
      <species boundaryCondition="false" compartment="p" constant="false" hasOnlySubstanceUnits="false" id="M_pydam_p" name="Pyridoxamine" fbc:charge="1" fbc:chemicalFormula="C8H13N2O2" />
      <species boundaryCondition="false" compartment="p" constant="false" hasOnlySubstanceUnits="false" id="M_pydx_p" name="Pyridoxal" fbc:charge="0" fbc:chemicalFormula="C8H9NO3" />
      <species boundaryCondition="false" compartment="p" constant="false" hasOnlySubstanceUnits="false" id="M_pydxn_p" name="Pyridoxine" fbc:charge="0" fbc:chemicalFormula="C8H11NO3" />
      <species boundaryCondition="false" compartment="p" constant="false" hasOnlySubstanceUnits="false" id="M_pyr_p" name="Pyruvate" fbc:charge="-1" fbc:chemicalFormula="C3H3O3" />
      <species boundaryCondition="false" compartment="p" constant="false" hasOnlySubstanceUnits="false" id="M_quin_p" name="Quinate" fbc:charge="0" fbc:chemicalFormula="C7H12O6" />
      <species boundaryCondition="false" compartment="p" constant="false" hasOnlySubstanceUnits="false" id="M_r5p_p" name="Alpha-D-Ribose 5-phosphate" fbc:charge="-2" fbc:chemicalFormula="C5H9O8P" />
      <species boundaryCondition="false" compartment="p" constant="false" hasOnlySubstanceUnits="false" id="M_rfamp_p" name="Rifampin" fbc:charge="0" fbc:chemicalFormula="C43H58N4O12" />
      <species boundaryCondition="false" compartment="p" constant="false" hasOnlySubstanceUnits="false" id="M_rib__D_p" name="D-Ribose" fbc:charge="0" fbc:chemicalFormula="C5H10O5" />
      <species boundaryCondition="false" compartment="p" constant="false" hasOnlySubstanceUnits="false" id="M_rmn_p" name="L-Rhamnose" fbc:charge="0" fbc:chemicalFormula="C6H12O5" />
      <species boundaryCondition="false" compartment="p" constant="false" hasOnlySubstanceUnits="false" id="M_sbt__D_p" name="D-Sorbitol" fbc:charge="0" fbc:chemicalFormula="C6H14O6" />
      <species boundaryCondition="false" compartment="p" constant="false" hasOnlySubstanceUnits="false" id="M_sel_p" name="Selenate" fbc:charge="-2" fbc:chemicalFormula="O4Se" />
      <species boundaryCondition="false" compartment="p" constant="false" hasOnlySubstanceUnits="false" id="M_ser__D_p" name="D-Serine" fbc:charge="0" fbc:chemicalFormula="C3H7NO3" />
      <species boundaryCondition="false" compartment="p" constant="false" hasOnlySubstanceUnits="false" id="M_ser__L_p" name="L-Serine" fbc:charge="0" fbc:chemicalFormula="C3H7NO3" />
      <species boundaryCondition="false" compartment="p" constant="false" hasOnlySubstanceUnits="false" id="M_skm_p" name="Shikimate" fbc:charge="-1" fbc:chemicalFormula="C7H9O5" />
      <species boundaryCondition="false" compartment="p" constant="false" hasOnlySubstanceUnits="false" id="M_slnt_p" name="Selenite" fbc:charge="-2" fbc:chemicalFormula="O3Se" />
      <species boundaryCondition="false" compartment="p" constant="false" hasOnlySubstanceUnits="false" id="M_so2_p" name="Sulfur dioxide" fbc:charge="0" fbc:chemicalFormula="O2S" />
      <species boundaryCondition="false" compartment="p" constant="false" hasOnlySubstanceUnits="false" id="M_so3_p" name="Sulfite" fbc:charge="-2" fbc:chemicalFormula="O3S" />
      <species boundaryCondition="false" compartment="p" constant="false" hasOnlySubstanceUnits="false" id="M_so4_p" name="Sulfate" fbc:charge="-2" fbc:chemicalFormula="O4S" />
      <species boundaryCondition="false" compartment="p" constant="false" hasOnlySubstanceUnits="false" id="M_spmd_p" name="Spermidine" fbc:charge="3" fbc:chemicalFormula="C7H22N3" />
      <species boundaryCondition="false" compartment="p" constant="false" hasOnlySubstanceUnits="false" id="M_succ_p" name="Succinate" fbc:charge="-2" fbc:chemicalFormula="C4H4O4" />
      <species boundaryCondition="false" compartment="p" constant="false" hasOnlySubstanceUnits="false" id="M_sucr_p" name="Sucrose" fbc:charge="0" fbc:chemicalFormula="C12H22O11" />
      <species boundaryCondition="false" compartment="p" constant="false" hasOnlySubstanceUnits="false" id="M_sulfac_p" name="Sulfoacetate" fbc:charge="-2" fbc:chemicalFormula="C2H2O5S" />
      <species boundaryCondition="false" compartment="p" constant="false" hasOnlySubstanceUnits="false" id="M_tartr__D_p" name="D-tartrate" fbc:charge="-2" fbc:chemicalFormula="C4H4O6" />
      <species boundaryCondition="false" compartment="p" constant="false" hasOnlySubstanceUnits="false" id="M_tartr__L_p" name="L-tartrate" fbc:charge="-2" fbc:chemicalFormula="C4H4O6" />
      <species boundaryCondition="false" compartment="p" constant="false" hasOnlySubstanceUnits="false" id="M_taur_p" name="Taurine" fbc:charge="0" fbc:chemicalFormula="C2H7NO3S" />
      <species boundaryCondition="false" compartment="p" constant="false" hasOnlySubstanceUnits="false" id="M_tcynt_p" name="Thiocyanate" fbc:charge="-1" fbc:chemicalFormula="CNS" />
      <species boundaryCondition="false" compartment="p" constant="false" hasOnlySubstanceUnits="false" id="M_thm_p" name="Thiamin" fbc:charge="1" fbc:chemicalFormula="C12H17N4OS" />
      <species boundaryCondition="false" compartment="p" constant="false" hasOnlySubstanceUnits="false" id="M_thr__L_p" name="L-Threonine" fbc:charge="0" fbc:chemicalFormula="C4H9NO3" />
      <species boundaryCondition="false" compartment="p" constant="false" hasOnlySubstanceUnits="false" id="M_thrp_p" name="L-Threonine O-3-phosphate" fbc:charge="-2" fbc:chemicalFormula="C4H8NO6P" />
      <species boundaryCondition="false" compartment="p" constant="false" hasOnlySubstanceUnits="false" id="M_thym_p" name="Thymine" fbc:charge="0" fbc:chemicalFormula="C5H6N2O2" />
      <species boundaryCondition="false" compartment="p" constant="false" hasOnlySubstanceUnits="false" id="M_thymd_p" name="Thymidine" fbc:charge="0" fbc:chemicalFormula="C10H14N2O5" />
      <species boundaryCondition="false" compartment="p" constant="false" hasOnlySubstanceUnits="false" id="M_tma_p" name="Trimethylamine" fbc:charge="1" fbc:chemicalFormula="C3H10N" />
      <species boundaryCondition="false" compartment="p" constant="false" hasOnlySubstanceUnits="false" id="M_tmao_p" name="Trimethylamine N-oxide" fbc:charge="0" fbc:chemicalFormula="C3H9NO" />
      <species boundaryCondition="false" compartment="p" constant="false" hasOnlySubstanceUnits="false" id="M_tre_p" name="Trehalose" fbc:charge="0" fbc:chemicalFormula="C12H22O11" />
      <species boundaryCondition="false" compartment="p" constant="false" hasOnlySubstanceUnits="false" id="M_trp__L_p" name="L-Tryptophan" fbc:charge="0" fbc:chemicalFormula="C11H12N2O2" />
      <species boundaryCondition="false" compartment="p" constant="false" hasOnlySubstanceUnits="false" id="M_tsul_p" name="Thiosulfate" fbc:charge="-2" fbc:chemicalFormula="O3S2" />
      <species boundaryCondition="false" compartment="p" constant="false" hasOnlySubstanceUnits="false" id="M_ttdca_p" name="Tetradecanoate (n-C14:0)" fbc:charge="-1" fbc:chemicalFormula="C14H27O2" />
      <species boundaryCondition="false" compartment="p" constant="false" hasOnlySubstanceUnits="false" id="M_ttdcea_p" name="Tetradecenoate (n-C14:1)" fbc:charge="-1" fbc:chemicalFormula="C14H25O2" />
      <species boundaryCondition="false" compartment="p" constant="false" hasOnlySubstanceUnits="false" id="M_ttrcyc_p" name="Tetracycline" fbc:charge="0" fbc:chemicalFormula="C22H24N2O8" />
      <species boundaryCondition="false" compartment="p" constant="false" hasOnlySubstanceUnits="false" id="M_tungs_p" name="Tungstate" fbc:charge="-2" fbc:chemicalFormula="O4W1" />
      <species boundaryCondition="false" compartment="p" constant="false" hasOnlySubstanceUnits="false" id="M_tym_p" name="Tyramine" fbc:charge="1" fbc:chemicalFormula="C8H12NO" />
      <species boundaryCondition="false" compartment="p" constant="false" hasOnlySubstanceUnits="false" id="M_tyr__L_p" name="L-Tyrosine" fbc:charge="0" fbc:chemicalFormula="C9H11NO3" />
      <species boundaryCondition="false" compartment="p" constant="false" hasOnlySubstanceUnits="false" id="M_tyrp_p" name="Phosphotyrosine" fbc:charge="-2" fbc:chemicalFormula="C9H10NO6P" />
      <species boundaryCondition="false" compartment="p" constant="false" hasOnlySubstanceUnits="false" id="M_uLa4n_p" name="Undecaprenyl phosphate-4-amino-4-deoxy-L-arabinose" fbc:charge="0" fbc:chemicalFormula="C60H100N1O7P1" />
      <species boundaryCondition="false" compartment="p" constant="false" hasOnlySubstanceUnits="false" id="M_uacgam_p" name="UDP-N-acetyl-D-glucosamine" fbc:charge="-2" fbc:chemicalFormula="C17H25N3O17P2" />
      <species boundaryCondition="false" compartment="p" constant="false" hasOnlySubstanceUnits="false" id="M_udcpdp_p" name="Undecaprenyl diphosphate" fbc:charge="-3" fbc:chemicalFormula="C55H89O7P2" />
      <species boundaryCondition="false" compartment="p" constant="false" hasOnlySubstanceUnits="false" id="M_udcpp_p" name="Undecaprenyl phosphate" fbc:charge="-2" fbc:chemicalFormula="C55H89O4P" />
      <species boundaryCondition="false" compartment="p" constant="false" hasOnlySubstanceUnits="false" id="M_udpacgal_p" name="UDP-N-acetyl-D-galactosamine" fbc:charge="-2" fbc:chemicalFormula="C17H25N3O17P2" />
      <species boundaryCondition="false" compartment="p" constant="false" hasOnlySubstanceUnits="false" id="M_udpg_p" name="UDPglucose" fbc:charge="-2" fbc:chemicalFormula="C15H22N2O17P2" />
      <species boundaryCondition="false" compartment="p" constant="false" hasOnlySubstanceUnits="false" id="M_udpgal_p" name="UDPgalactose" fbc:charge="-2" fbc:chemicalFormula="C15H22N2O17P2" />
      <species boundaryCondition="false" compartment="p" constant="false" hasOnlySubstanceUnits="false" id="M_udpglcur_p" name="UDP-D-glucuronate" fbc:charge="-3" fbc:chemicalFormula="C15H19N2O18P2" />
      <species boundaryCondition="false" compartment="p" constant="false" hasOnlySubstanceUnits="false" id="M_ump_p" name="UMP" fbc:charge="-2" fbc:chemicalFormula="C9H11N2O9P" />
      <species boundaryCondition="false" compartment="p" constant="false" hasOnlySubstanceUnits="false" id="M_unagamuf_p" name="Undecaprenyl-diphospho N-acetylglucosamine-N-acetylmannosaminuronate-N-acetamido-4,6-dideoxy-D-galactose" fbc:charge="-3" fbc:chemicalFormula="C79H126N3O22P2" />
      <species boundaryCondition="false" compartment="p" constant="false" hasOnlySubstanceUnits="false" id="M_ura_p" name="Uracil" fbc:charge="0" fbc:chemicalFormula="C4H4N2O2" />
      <species boundaryCondition="false" compartment="p" constant="false" hasOnlySubstanceUnits="false" id="M_urea_p" name="Urea" fbc:charge="0" fbc:chemicalFormula="CH4N2O" />
      <species boundaryCondition="false" compartment="p" constant="false" hasOnlySubstanceUnits="false" id="M_uri_p" name="Uridine" fbc:charge="0" fbc:chemicalFormula="C9H12N2O6" />
      <species boundaryCondition="false" compartment="p" constant="false" hasOnlySubstanceUnits="false" id="M_val__L_p" name="L-Valine" fbc:charge="0" fbc:chemicalFormula="C5H11NO2" />
      <species boundaryCondition="false" compartment="p" constant="false" hasOnlySubstanceUnits="false" id="M_xan_p" name="Xanthine" fbc:charge="0" fbc:chemicalFormula="C5H4N4O2" />
      <species boundaryCondition="false" compartment="p" constant="false" hasOnlySubstanceUnits="false" id="M_xmp_p" name="Xanthosine 5'-phosphate" fbc:charge="-2" fbc:chemicalFormula="C10H11N4O9P" />
      <species boundaryCondition="false" compartment="p" constant="false" hasOnlySubstanceUnits="false" id="M_xtsn_p" name="Xanthosine" fbc:charge="0" fbc:chemicalFormula="C10H12N4O6" />
      <species boundaryCondition="false" compartment="p" constant="false" hasOnlySubstanceUnits="false" id="M_xyl__D_p" name="D-Xylose" fbc:charge="0" fbc:chemicalFormula="C5H10O5" />
      <species boundaryCondition="false" compartment="p" constant="false" hasOnlySubstanceUnits="false" id="M_xylu__L_p" name="L-Xylulose" fbc:charge="0" fbc:chemicalFormula="C5H10O5" />
      <species boundaryCondition="false" compartment="p" constant="false" hasOnlySubstanceUnits="false" id="M_zn2_p" name="Zinc" fbc:charge="2" fbc:chemicalFormula="Zn" />
      <species boundaryCondition="false" compartment="c" constant="false" hasOnlySubstanceUnits="false" id="M_monmetsuc_c" name="monomethyl succinate" fbc:chemicalFormula="C5H8O4" />
      <species boundaryCondition="false" compartment="c" constant="false" hasOnlySubstanceUnits="false" id="M_tartr_M_c" name="meso-tartrate" fbc:chemicalFormula="C4H6O6" />
      <species boundaryCondition="false" compartment="c" constant="false" hasOnlySubstanceUnits="false" id="M_rbl__D_c" name="D-ribulose" fbc:chemicalFormula="C5H10O5" />
      <species boundaryCondition="false" compartment="c" constant="false" hasOnlySubstanceUnits="false" id="M_arab_D_c" name="D-arabinose" fbc:chemicalFormula="C5H10O5" />
      <species boundaryCondition="false" compartment="c" constant="false" hasOnlySubstanceUnits="false" id="M_rbl1p__D_c" name="D-ribulose-1-phosphate" fbc:chemicalFormula="C5H9O8P" />
      <species boundaryCondition="false" compartment="c" constant="false" hasOnlySubstanceUnits="false" id="M_lyx_D_c" name="D-lyxose" fbc:chemicalFormula="C5H10O5" />
      <species boundaryCondition="false" compartment="c" constant="false" hasOnlySubstanceUnits="false" id="M_deoxyrib_c" name="2-Deoxy-D-Ribose" fbc:chemicalFormula="C5H10O4" />
    </listOfSpecies>
    <fbc:listOfGeneProducts>
      <fbc:geneProduct fbc:id="G_b0241" fbc:label="b0241" fbc:name="phoE" />
      <fbc:geneProduct fbc:id="G_b1377" fbc:label="b1377" fbc:name="ompN" />
      <fbc:geneProduct fbc:id="G_b2215" fbc:label="b2215" fbc:name="ompC" />
      <fbc:geneProduct fbc:id="G_b0929" fbc:label="b0929" fbc:name="ompF" />
      <fbc:geneProduct fbc:id="G_b4034" fbc:label="b4034" fbc:name="malE" />
      <fbc:geneProduct fbc:id="G_b4033" fbc:label="b4033" fbc:name="malF" />
      <fbc:geneProduct fbc:id="G_b4035" fbc:label="b4035" fbc:name="malK" />
      <fbc:geneProduct fbc:id="G_b4032" fbc:label="b4032" fbc:name="malG" />
      <fbc:geneProduct fbc:id="G_b4036" fbc:label="b4036" fbc:name="lamB" />
      <fbc:geneProduct fbc:id="G_b4213" fbc:label="b4213" fbc:name="cpdB" />
      <fbc:geneProduct fbc:id="G_b2835" fbc:label="b2835" fbc:name="lplT" />
      <fbc:geneProduct fbc:id="G_b2836" fbc:label="b2836" fbc:name="aas" />
      <fbc:geneProduct fbc:id="G_b3553" fbc:label="b3553" fbc:name="ghrB" />
      <fbc:geneProduct fbc:id="G_b1134" fbc:label="b1134" fbc:name="nudJ" />
      <fbc:geneProduct fbc:id="G_b0446" fbc:label="b0446" fbc:name="cof" />
      <fbc:geneProduct fbc:id="G_b1009" fbc:label="b1009" fbc:name="rutD" />
      <fbc:geneProduct fbc:id="G_b0180" fbc:label="b0180" fbc:name="fabZ" />
      <fbc:geneProduct fbc:id="G_b0954" fbc:label="b0954" fbc:name="fabA" />
      <fbc:geneProduct fbc:id="G_b0347" fbc:label="b0347" fbc:name="mhpA" />
      <fbc:geneProduct fbc:id="G_b3580" fbc:label="b3580" fbc:name="lyxK" />
      <fbc:geneProduct fbc:id="G_b1093" fbc:label="b1093" fbc:name="fabG" />
      <fbc:geneProduct fbc:id="G_b1095" fbc:label="b1095" fbc:name="fabF" />
      <fbc:geneProduct fbc:id="G_b2323" fbc:label="b2323" fbc:name="fabB" />
      <fbc:geneProduct fbc:id="G_b1397" fbc:label="b1397" fbc:name="paaJ" />
      <fbc:geneProduct fbc:id="G_b1245" fbc:label="b1245" fbc:name="oppC" />
      <fbc:geneProduct fbc:id="G_b1247" fbc:label="b1247" fbc:name="oppF" />
      <fbc:geneProduct fbc:id="G_b1329" fbc:label="b1329" fbc:name="mppA" />
      <fbc:geneProduct fbc:id="G_b1246" fbc:label="b1246" fbc:name="oppD" />
      <fbc:geneProduct fbc:id="G_b1244" fbc:label="b1244" fbc:name="oppB" />
      <fbc:geneProduct fbc:id="G_b1386" fbc:label="b1386" fbc:name="tynA" />
      <fbc:geneProduct fbc:id="G_b0004" fbc:label="b0004" fbc:name="thrC" />
      <fbc:geneProduct fbc:id="G_b1192" fbc:label="b1192" fbc:name="ldcA" />
      <fbc:geneProduct fbc:id="G_b1243" fbc:label="b1243" fbc:name="oppA" />
      <fbc:geneProduct fbc:id="G_b4266" fbc:label="b4266" fbc:name="idnO" />
      <fbc:geneProduct fbc:id="G_b4265" fbc:label="b4265" fbc:name="idnT" />
      <fbc:geneProduct fbc:id="G_b0159" fbc:label="b0159" fbc:name="mtn" />
      <fbc:geneProduct fbc:id="G_b2708" fbc:label="b2708" fbc:name="srlQ" />
      <fbc:geneProduct fbc:id="G_b3197" fbc:label="b3197" fbc:name="kdsD" />
      <fbc:geneProduct fbc:id="G_b1094" fbc:label="b1094" fbc:name="acpP" />
      <fbc:geneProduct fbc:id="G_b4481" fbc:label="b4481" fbc:name="wecF" />
      <fbc:geneProduct fbc:id="G_b1927" fbc:label="b1927" fbc:name="amyA" />
      <fbc:geneProduct fbc:id="G_b3571" fbc:label="b3571" fbc:name="malS" />
      <fbc:geneProduct fbc:id="G_b2901" fbc:label="b2901" fbc:name="bglA" />
      <fbc:geneProduct fbc:id="G_b1302" fbc:label="b1302" fbc:name="puuE" />
      <fbc:geneProduct fbc:id="G_b2662" fbc:label="b2662" fbc:name="gabT" />
      <fbc:geneProduct fbc:id="G_b1444" fbc:label="b1444" fbc:name="patD" />
      <fbc:geneProduct fbc:id="G_b2663" fbc:label="b2663" fbc:name="gabP" />
      <fbc:geneProduct fbc:id="G_b2221" fbc:label="b2221" fbc:name="atoD" />
      <fbc:geneProduct fbc:id="G_b2222" fbc:label="b2222" fbc:name="atoA" />
      <fbc:geneProduct fbc:id="G_b2224" fbc:label="b2224" fbc:name="atoB" />
      <fbc:geneProduct fbc:id="G_b3845" fbc:label="b3845" fbc:name="fadA" />
      <fbc:geneProduct fbc:id="G_b2342" fbc:label="b2342" fbc:name="fadI" />
      <fbc:geneProduct fbc:id="G_b2223" fbc:label="b2223" fbc:name="atoE" />
      <fbc:geneProduct fbc:id="G_b0351" fbc:label="b0351" fbc:name="mhpF" />
      <fbc:geneProduct fbc:id="G_b1241" fbc:label="b1241" fbc:name="adhE" />
      <fbc:geneProduct fbc:id="G_s0001" fbc:label="s0001" fbc:name="None" />
      <fbc:geneProduct fbc:id="G_b1463" fbc:label="b1463" fbc:name="nhoA" />
      <fbc:geneProduct fbc:id="G_b1993" fbc:label="b1993" fbc:name="cobU" />
      <fbc:geneProduct fbc:id="G_b2316" fbc:label="b2316" fbc:name="accD" />
      <fbc:geneProduct fbc:id="G_b3256" fbc:label="b3256" fbc:name="accC" />
      <fbc:geneProduct fbc:id="G_b0185" fbc:label="b0185" fbc:name="accA" />
      <fbc:geneProduct fbc:id="G_b3255" fbc:label="b3255" fbc:name="accB" />
      <fbc:geneProduct fbc:id="G_b4069" fbc:label="b4069" fbc:name="acs" />
      <fbc:geneProduct fbc:id="G_b1119" fbc:label="b1119" fbc:name="nagK" />
      <fbc:geneProduct fbc:id="G_b3784" fbc:label="b3784" fbc:name="wecA" />
      <fbc:geneProduct fbc:id="G_b2417" fbc:label="b2417" fbc:name="crr" />
      <fbc:geneProduct fbc:id="G_b2416" fbc:label="b2416" fbc:name="ptsI" />
      <fbc:geneProduct fbc:id="G_b1101" fbc:label="b1101" fbc:name="ptsG" />
      <fbc:geneProduct fbc:id="G_b0679" fbc:label="b0679" fbc:name="nagE" />
      <fbc:geneProduct fbc:id="G_b2415" fbc:label="b2415" fbc:name="ptsH" />
      <fbc:geneProduct fbc:id="G_b3959" fbc:label="b3959" fbc:name="argB" />
      <fbc:geneProduct fbc:id="G_b2818" fbc:label="b2818" fbc:name="argA" />
      <fbc:geneProduct fbc:id="G_b3670" fbc:label="b3670" fbc:name="ilvN" />
      <fbc:geneProduct fbc:id="G_b3671" fbc:label="b3671" fbc:name="ilvB" />
      <fbc:geneProduct fbc:id="G_b0077" fbc:label="b0077" fbc:name="ilvI" />
      <fbc:geneProduct fbc:id="G_b0078" fbc:label="b0078" fbc:name="ilvH" />
      <fbc:geneProduct fbc:id="G_b3115" fbc:label="b3115" fbc:name="tdcD" />
      <fbc:geneProduct fbc:id="G_b2296" fbc:label="b2296" fbc:name="ackA" />
      <fbc:geneProduct fbc:id="G_b1849" fbc:label="b1849" fbc:name="purT" />
      <fbc:geneProduct fbc:id="G_b2428" fbc:label="b2428" fbc:name="murQ" />
      <fbc:geneProduct fbc:id="G_b3794" fbc:label="b3794" fbc:name="wecG" />
      <fbc:geneProduct fbc:id="G_b1818" fbc:label="b1818" fbc:name="manY" />
      <fbc:geneProduct fbc:id="G_b1819" fbc:label="b1819" fbc:name="manZ" />
      <fbc:geneProduct fbc:id="G_b1817" fbc:label="b1817" fbc:name="manX" />
      <fbc:geneProduct fbc:id="G_b2429" fbc:label="b2429" fbc:name="murP" />
      <fbc:geneProduct fbc:id="G_b3224" fbc:label="b3224" fbc:name="nanT" />
      <fbc:geneProduct fbc:id="G_b4311" fbc:label="b4311" fbc:name="nanC" />
      <fbc:geneProduct fbc:id="G_b3225" fbc:label="b3225" fbc:name="nanA" />
      <fbc:geneProduct fbc:id="G_b0221" fbc:label="b0221" fbc:name="fadE" />
      <fbc:geneProduct fbc:id="G_b1091" fbc:label="b1091" fbc:name="fabH" />
      <fbc:geneProduct fbc:id="G_b3957" fbc:label="b3957" fbc:name="argE" />
      <fbc:geneProduct fbc:id="G_b3201" fbc:label="b3201" fbc:name="lptB" />
      <fbc:geneProduct fbc:id="G_b3199" fbc:label="b3199" fbc:name="lptC" />
      <fbc:geneProduct fbc:id="G_b4262" fbc:label="b4262" fbc:name="lptG" />
      <fbc:geneProduct fbc:id="G_b3200" fbc:label="b3200" fbc:name="lptA" />
      <fbc:geneProduct fbc:id="G_b4261" fbc:label="b4261" fbc:name="lptF" />
      <fbc:geneProduct fbc:id="G_b1519" fbc:label="b1519" fbc:name="tam" />
      <fbc:geneProduct fbc:id="G_b0118" fbc:label="b0118" fbc:name="acnB" />
      <fbc:geneProduct fbc:id="G_b1276" fbc:label="b1276" fbc:name="acnA" />
      <fbc:geneProduct fbc:id="G_b1748" fbc:label="b1748" fbc:name="astC" />
      <fbc:geneProduct fbc:id="G_b3359" fbc:label="b3359" fbc:name="argD" />
      <fbc:geneProduct fbc:id="G_b1090" fbc:label="b1090" fbc:name="plsX" />
      <fbc:geneProduct fbc:id="G_b3475" fbc:label="b3475" fbc:name="acpT" />
      <fbc:geneProduct fbc:id="G_b2563" fbc:label="b2563" fbc:name="acpS" />
      <fbc:geneProduct fbc:id="G_b1533" fbc:label="b1533" fbc:name="eamA" />
      <fbc:geneProduct fbc:id="G_b2578" fbc:label="b2578" fbc:name="eamB" />
      <fbc:geneProduct fbc:id="G_b4067" fbc:label="b4067" fbc:name="actP" />
      <fbc:geneProduct fbc:id="G_b1623" fbc:label="b1623" fbc:name="add" />
      <fbc:geneProduct fbc:id="G_b1096" fbc:label="b1096" fbc:name="pabC" />
      <fbc:geneProduct fbc:id="G_b3360" fbc:label="b3360" fbc:name="pabA" />
      <fbc:geneProduct fbc:id="G_b1812" fbc:label="b1812" fbc:name="pabB" />
      <fbc:geneProduct fbc:id="G_b3665" fbc:label="b3665" fbc:name="adeD" />
      <fbc:geneProduct fbc:id="G_b3654" fbc:label="b3654" fbc:name="xanP" />
      <fbc:geneProduct fbc:id="G_b3714" fbc:label="b3714" fbc:name="adeP" />
      <fbc:geneProduct fbc:id="G_b0474" fbc:label="b0474" fbc:name="adk" />
      <fbc:geneProduct fbc:id="G_b0120" fbc:label="b0120" fbc:name="speD" />
      <fbc:geneProduct fbc:id="G_b3806" fbc:label="b3806" fbc:name="cyaA" />
      <fbc:geneProduct fbc:id="G_b0030" fbc:label="b0030" fbc:name="rihC" />
      <fbc:geneProduct fbc:id="G_b2393" fbc:label="b2393" fbc:name="nupC" />
      <fbc:geneProduct fbc:id="G_b2964" fbc:label="b2964" fbc:name="nupG" />
      <fbc:geneProduct fbc:id="G_b2406" fbc:label="b2406" fbc:name="xapB" />
      <fbc:geneProduct fbc:id="G_b0411" fbc:label="b0411" fbc:name="tsx" />
      <fbc:geneProduct fbc:id="G_b1992" fbc:label="b1992" fbc:name="cobS" />
      <fbc:geneProduct fbc:id="G_b1711" fbc:label="b1711" fbc:name="btuC" />
      <fbc:geneProduct fbc:id="G_b1709" fbc:label="b1709" fbc:name="btuD" />
      <fbc:geneProduct fbc:id="G_b0158" fbc:label="b0158" fbc:name="btuF" />
      <fbc:geneProduct fbc:id="G_b3006" fbc:label="b3006" fbc:name="exbB" />
      <fbc:geneProduct fbc:id="G_b3966" fbc:label="b3966" fbc:name="btuB" />
      <fbc:geneProduct fbc:id="G_b1252" fbc:label="b1252" fbc:name="tonB" />
      <fbc:geneProduct fbc:id="G_b3005" fbc:label="b3005" fbc:name="exbD" />
      <fbc:geneProduct fbc:id="G_b3397" fbc:label="b3397" fbc:name="nudE" />
      <fbc:geneProduct fbc:id="G_b3034" fbc:label="b3034" fbc:name="nudF" />
      <fbc:geneProduct fbc:id="G_b0469" fbc:label="b0469" fbc:name="apt" />
      <fbc:geneProduct fbc:id="G_b2750" fbc:label="b2750" fbc:name="cysC" />
      <fbc:geneProduct fbc:id="G_b1131" fbc:label="b1131" fbc:name="purB" />
      <fbc:geneProduct fbc:id="G_b4177" fbc:label="b4177" fbc:name="purA" />
      <fbc:geneProduct fbc:id="G_b0677" fbc:label="b0677" fbc:name="nagA" />
      <fbc:geneProduct fbc:id="G_b0110" fbc:label="b0110" fbc:name="ampD" />
      <fbc:geneProduct fbc:id="G_b2817" fbc:label="b2817" fbc:name="amiC" />
      <fbc:geneProduct fbc:id="G_b2435" fbc:label="b2435" fbc:name="amiA" />
      <fbc:geneProduct fbc:id="G_b4169" fbc:label="b4169" fbc:name="amiB" />
      <fbc:geneProduct fbc:id="G_b1107" fbc:label="b1107" fbc:name="nagZ" />
      <fbc:geneProduct fbc:id="G_b0433" fbc:label="b0433" fbc:name="ampG" />
      <fbc:geneProduct fbc:id="G_b3619" fbc:label="b3619" fbc:name="hldD" />
      <fbc:geneProduct fbc:id="G_b2937" fbc:label="b2937" fbc:name="speB" />
      <fbc:geneProduct fbc:id="G_b3018" fbc:label="b3018" fbc:name="plsC" />
      <fbc:geneProduct fbc:id="G_b3958" fbc:label="b3958" fbc:name="argC" />
      <fbc:geneProduct fbc:id="G_b0573" fbc:label="b0573" fbc:name="cusF" />
      <fbc:geneProduct fbc:id="G_b0574" fbc:label="b0574" fbc:name="cusB" />
      <fbc:geneProduct fbc:id="G_b0572" fbc:label="b0572" fbc:name="cusC" />
      <fbc:geneProduct fbc:id="G_b0575" fbc:label="b0575" fbc:name="cusA" />
      <fbc:geneProduct fbc:id="G_b4006" fbc:label="b4006" fbc:name="purH" />
      <fbc:geneProduct fbc:id="G_b0522" fbc:label="b0522" fbc:name="purK" />
      <fbc:geneProduct fbc:id="G_b0523" fbc:label="b0523" fbc:name="purE" />
      <fbc:geneProduct fbc:id="G_b0116" fbc:label="b0116" fbc:name="lpd" />
      <fbc:geneProduct fbc:id="G_b0726" fbc:label="b0726" fbc:name="sucA" />
      <fbc:geneProduct fbc:id="G_b0727" fbc:label="b0727" fbc:name="sucB" />
      <fbc:geneProduct fbc:id="G_b2587" fbc:label="b2587" fbc:name="kgtP" />
      <fbc:geneProduct fbc:id="G_b1488" fbc:label="b1488" fbc:name="ddpX" />
      <fbc:geneProduct fbc:id="G_b1485" fbc:label="b1485" fbc:name="ddpC" />
      <fbc:geneProduct fbc:id="G_b1486" fbc:label="b1486" fbc:name="ddpB" />
      <fbc:geneProduct fbc:id="G_b3543" fbc:label="b3543" fbc:name="dppB" />
      <fbc:geneProduct fbc:id="G_b3542" fbc:label="b3542" fbc:name="dppC" />
      <fbc:geneProduct fbc:id="G_b1483" fbc:label="b1483" fbc:name="ddpF" />
      <fbc:geneProduct fbc:id="G_b3541" fbc:label="b3541" fbc:name="dppD" />
      <fbc:geneProduct fbc:id="G_b3540" fbc:label="b3540" fbc:name="dppF" />
      <fbc:geneProduct fbc:id="G_b1487" fbc:label="b1487" fbc:name="ddpA" />
      <fbc:geneProduct fbc:id="G_b3544" fbc:label="b3544" fbc:name="dppA" />
      <fbc:geneProduct fbc:id="G_b1484" fbc:label="b1484" fbc:name="ddpD" />
      <fbc:geneProduct fbc:id="G_b0092" fbc:label="b0092" fbc:name="ddlB" />
      <fbc:geneProduct fbc:id="G_b0381" fbc:label="b0381" fbc:name="ddlA" />
      <fbc:geneProduct fbc:id="G_b1325" fbc:label="b1325" fbc:name="ycjG" />
      <fbc:geneProduct fbc:id="G_b1190" fbc:label="b1190" fbc:name="dadX" />
      <fbc:geneProduct fbc:id="G_b4053" fbc:label="b4053" fbc:name="alr" />
      <fbc:geneProduct fbc:id="G_b0870" fbc:label="b0870" fbc:name="ltaE" />
      <fbc:geneProduct fbc:id="G_b2551" fbc:label="b2551" fbc:name="glyA" />
      <fbc:geneProduct fbc:id="G_b2379" fbc:label="b2379" fbc:name="alaC" />
      <fbc:geneProduct fbc:id="G_b2290" fbc:label="b2290" fbc:name="alaA" />
      <fbc:geneProduct fbc:id="G_b2697" fbc:label="b2697" fbc:name="alaS" />
      <fbc:geneProduct fbc:id="G_b3455" fbc:label="b3455" fbc:name="livG" />
      <fbc:geneProduct fbc:id="G_b3456" fbc:label="b3456" fbc:name="livM" />
      <fbc:geneProduct fbc:id="G_b3460" fbc:label="b3460" fbc:name="livJ" />
      <fbc:geneProduct fbc:id="G_b3457" fbc:label="b3457" fbc:name="livH" />
      <fbc:geneProduct fbc:id="G_b3454" fbc:label="b3454" fbc:name="livF" />
      <fbc:geneProduct fbc:id="G_b4208" fbc:label="b4208" fbc:name="cycA" />
      <fbc:geneProduct fbc:id="G_b0007" fbc:label="b0007" fbc:name="yaaJ" />
      <fbc:geneProduct fbc:id="G_b0356" fbc:label="b0356" fbc:name="frmA" />
      <fbc:geneProduct fbc:id="G_b1478" fbc:label="b1478" fbc:name="adhP" />
      <fbc:geneProduct fbc:id="G_b1385" fbc:label="b1385" fbc:name="feaB" />
      <fbc:geneProduct fbc:id="G_b1300" fbc:label="b1300" fbc:name="puuC" />
      <fbc:geneProduct fbc:id="G_b3588" fbc:label="b3588" fbc:name="aldB" />
      <fbc:geneProduct fbc:id="G_b4084" fbc:label="b4084" fbc:name="alsK" />
      <fbc:geneProduct fbc:id="G_b4090" fbc:label="b4090" fbc:name="rpiB" />
      <fbc:geneProduct fbc:id="G_b0516" fbc:label="b0516" fbc:name="allC" />
      <fbc:geneProduct fbc:id="G_b0512" fbc:label="b0512" fbc:name="allB" />
      <fbc:geneProduct fbc:id="G_b0511" fbc:label="b0511" fbc:name="ybbW" />
      <fbc:geneProduct fbc:id="G_b4085" fbc:label="b4085" fbc:name="alsE" />
      <fbc:geneProduct fbc:id="G_b4088" fbc:label="b4088" fbc:name="alsB" />
      <fbc:geneProduct fbc:id="G_b4087" fbc:label="b4087" fbc:name="alsA" />
      <fbc:geneProduct fbc:id="G_b4086" fbc:label="b4086" fbc:name="alsC" />
      <fbc:geneProduct fbc:id="G_b1677" fbc:label="b1677" fbc:name="lpp" />
      <fbc:geneProduct fbc:id="G_b0657" fbc:label="b0657" fbc:name="lnt" />
      <fbc:geneProduct fbc:id="G_b1781" fbc:label="b1781" fbc:name="yeaE" />
      <fbc:geneProduct fbc:id="G_b3012" fbc:label="b3012" fbc:name="dkgA" />
      <fbc:geneProduct fbc:id="G_b0207" fbc:label="b0207" fbc:name="dkgB" />
      <fbc:geneProduct fbc:id="G_b3001" fbc:label="b3001" fbc:name="gpr" />
      <fbc:geneProduct fbc:id="G_b3945" fbc:label="b3945" fbc:name="gldA" />
      <fbc:geneProduct fbc:id="G_b3091" fbc:label="b3091" fbc:name="uxaA" />
      <fbc:geneProduct fbc:id="G_b3416" fbc:label="b3416" fbc:name="malQ" />
      <fbc:geneProduct fbc:id="G_b3223" fbc:label="b3223" fbc:name="nanE" />
      <fbc:geneProduct fbc:id="G_b3222" fbc:label="b3222" fbc:name="nanK" />
      <fbc:geneProduct fbc:id="G_b0774" fbc:label="b0774" fbc:name="bioA" />
      <fbc:geneProduct fbc:id="G_b3833" fbc:label="b3833" fbc:name="ubiE" />
      <fbc:geneProduct fbc:id="G_b3994" fbc:label="b3994" fbc:name="thiC" />
      <fbc:geneProduct fbc:id="G_b1982" fbc:label="b1982" fbc:name="amn" />
      <fbc:geneProduct fbc:id="G_b4260" fbc:label="b4260" fbc:name="pepA" />
      <fbc:geneProduct fbc:id="G_b0932" fbc:label="b0932" fbc:name="pepN" />
      <fbc:geneProduct fbc:id="G_b2523" fbc:label="b2523" fbc:name="pepB" />
      <fbc:geneProduct fbc:id="G_b0237" fbc:label="b0237" fbc:name="pepD" />
      <fbc:geneProduct fbc:id="G_b1640" fbc:label="b1640" fbc:name="anmK" />
      <fbc:geneProduct fbc:id="G_b1263" fbc:label="b1263" fbc:name="trpD" />
      <fbc:geneProduct fbc:id="G_b1264" fbc:label="b1264" fbc:name="trpE" />
      <fbc:geneProduct fbc:id="G_b0776" fbc:label="b0776" fbc:name="bioF" />
      <fbc:geneProduct fbc:id="G_b0049" fbc:label="b0049" fbc:name="apaH" />
      <fbc:geneProduct fbc:id="G_b4129" fbc:label="b4129" fbc:name="lysU" />
      <fbc:geneProduct fbc:id="G_b0121" fbc:label="b0121" fbc:name="speE" />
      <fbc:geneProduct fbc:id="G_b3059" fbc:label="b3059" fbc:name="plsY" />
      <fbc:geneProduct fbc:id="G_b0968" fbc:label="b0968" fbc:name="yccX" />
      <fbc:geneProduct fbc:id="G_b0414" fbc:label="b0414" fbc:name="ribD" />
      <fbc:geneProduct fbc:id="G_b0062" fbc:label="b0062" fbc:name="araA" />
      <fbc:geneProduct fbc:id="G_b0153" fbc:label="b0153" fbc:name="fhuB" />
      <fbc:geneProduct fbc:id="G_b0151" fbc:label="b0151" fbc:name="fhuC" />
      <fbc:geneProduct fbc:id="G_b0152" fbc:label="b0152" fbc:name="fhuD" />
      <fbc:geneProduct fbc:id="G_b2715" fbc:label="b2715" fbc:name="ascF" />
      <fbc:geneProduct fbc:id="G_b3722" fbc:label="b3722" fbc:name="bglF" />
      <fbc:geneProduct fbc:id="G_b1901" fbc:label="b1901" fbc:name="araF" />
      <fbc:geneProduct fbc:id="G_b1900" fbc:label="b1900" fbc:name="araG" />
      <fbc:geneProduct fbc:id="G_b4460" fbc:label="b4460" fbc:name="araH" />
      <fbc:geneProduct fbc:id="G_b2841" fbc:label="b2841" fbc:name="araE" />
      <fbc:geneProduct fbc:id="G_b1528" fbc:label="b1528" fbc:name="ydeA" />
      <fbc:geneProduct fbc:id="G_b4115" fbc:label="b4115" fbc:name="adiC" />
      <fbc:geneProduct fbc:id="G_b4117" fbc:label="b4117" fbc:name="adiA" />
      <fbc:geneProduct fbc:id="G_b2938" fbc:label="b2938" fbc:name="speA" />
      <fbc:geneProduct fbc:id="G_b1605" fbc:label="b1605" fbc:name="ydgI" />
      <fbc:geneProduct fbc:id="G_b3960" fbc:label="b3960" fbc:name="argH" />
      <fbc:geneProduct fbc:id="G_b3172" fbc:label="b3172" fbc:name="argG" />
      <fbc:geneProduct fbc:id="G_b1876" fbc:label="b1876" fbc:name="argS" />
      <fbc:geneProduct fbc:id="G_b0861" fbc:label="b0861" fbc:name="artM" />
      <fbc:geneProduct fbc:id="G_b0860" fbc:label="b0860" fbc:name="artJ" />
      <fbc:geneProduct fbc:id="G_b0863" fbc:label="b0863" fbc:name="artI" />
      <fbc:geneProduct fbc:id="G_b2310" fbc:label="b2310" fbc:name="argT" />
      <fbc:geneProduct fbc:id="G_b0862" fbc:label="b0862" fbc:name="artQ" />
      <fbc:geneProduct fbc:id="G_b2306" fbc:label="b2306" fbc:name="hisP" />
      <fbc:geneProduct fbc:id="G_b2307" fbc:label="b2307" fbc:name="hisM" />
      <fbc:geneProduct fbc:id="G_b2308" fbc:label="b2308" fbc:name="hisQ" />
      <fbc:geneProduct fbc:id="G_b0864" fbc:label="b0864" fbc:name="artP" />
      <fbc:geneProduct fbc:id="G_b2923" fbc:label="b2923" fbc:name="argO" />
      <fbc:geneProduct fbc:id="G_b3433" fbc:label="b3433" fbc:name="asd" />
      <fbc:geneProduct fbc:id="G_b4192" fbc:label="b4192" fbc:name="ulaG" />
      <fbc:geneProduct fbc:id="G_b4195" fbc:label="b4195" fbc:name="ulaC" />
      <fbc:geneProduct fbc:id="G_b4194" fbc:label="b4194" fbc:name="ulaB" />
      <fbc:geneProduct fbc:id="G_b4193" fbc:label="b4193" fbc:name="ulaA" />
      <fbc:geneProduct fbc:id="G_b0828" fbc:label="b0828" fbc:name="iaaA" />
      <fbc:geneProduct fbc:id="G_b1767" fbc:label="b1767" fbc:name="ansA" />
      <fbc:geneProduct fbc:id="G_b2957" fbc:label="b2957" fbc:name="ansB" />
      <fbc:geneProduct fbc:id="G_b0674" fbc:label="b0674" fbc:name="asnB" />
      <fbc:geneProduct fbc:id="G_b3744" fbc:label="b3744" fbc:name="asnA" />
      <fbc:geneProduct fbc:id="G_b0930" fbc:label="b0930" fbc:name="asnS" />
      <fbc:geneProduct fbc:id="G_b1453" fbc:label="b1453" fbc:name="ansP" />
      <fbc:geneProduct fbc:id="G_b3502" fbc:label="b3502" fbc:name="arsB" />
      <fbc:geneProduct fbc:id="G_b0131" fbc:label="b0131" fbc:name="panD" />
      <fbc:geneProduct fbc:id="G_b4245" fbc:label="b4245" fbc:name="pyrB" />
      <fbc:geneProduct fbc:id="G_b4244" fbc:label="b4244" fbc:name="pyrI" />
      <fbc:geneProduct fbc:id="G_b0002" fbc:label="b0002" fbc:name="thrA" />
      <fbc:geneProduct fbc:id="G_b4024" fbc:label="b4024" fbc:name="lysC" />
      <fbc:geneProduct fbc:id="G_b3940" fbc:label="b3940" fbc:name="metL" />
      <fbc:geneProduct fbc:id="G_b2574" fbc:label="b2574" fbc:name="nadB" />
      <fbc:geneProduct fbc:id="G_b4139" fbc:label="b4139" fbc:name="aspA" />
      <fbc:geneProduct fbc:id="G_b0928" fbc:label="b0928" fbc:name="aspC" />
      <fbc:geneProduct fbc:id="G_b1866" fbc:label="b1866" fbc:name="aspS" />
      <fbc:geneProduct fbc:id="G_b0654" fbc:label="b0654" fbc:name="gltJ" />
      <fbc:geneProduct fbc:id="G_b0653" fbc:label="b0653" fbc:name="gltK" />
      <fbc:geneProduct fbc:id="G_b0655" fbc:label="b0655" fbc:name="gltI" />
      <fbc:geneProduct fbc:id="G_b0652" fbc:label="b0652" fbc:name="gltL" />
      <fbc:geneProduct fbc:id="G_b3528" fbc:label="b3528" fbc:name="dctA" />
      <fbc:geneProduct fbc:id="G_b4138" fbc:label="b4138" fbc:name="dcuA" />
      <fbc:geneProduct fbc:id="G_b4123" fbc:label="b4123" fbc:name="dcuB" />
      <fbc:geneProduct fbc:id="G_b4077" fbc:label="b4077" fbc:name="gltP" />
      <fbc:geneProduct fbc:id="G_b1064" fbc:label="b1064" fbc:name="grxB" />
      <fbc:geneProduct fbc:id="G_b3503" fbc:label="b3503" fbc:name="arsC" />
      <fbc:geneProduct fbc:id="G_b1747" fbc:label="b1747" fbc:name="astA" />
      <fbc:geneProduct fbc:id="G_b1539" fbc:label="b1539" fbc:name="ydfG" />
      <fbc:geneProduct fbc:id="G_b2019" fbc:label="b2019" fbc:name="hisG" />
      <fbc:geneProduct fbc:id="G_b3736" fbc:label="b3736" fbc:name="atpF" />
      <fbc:geneProduct fbc:id="G_b3737" fbc:label="b3737" fbc:name="atpE" />
      <fbc:geneProduct fbc:id="G_b3731" fbc:label="b3731" fbc:name="atpC" />
      <fbc:geneProduct fbc:id="G_b3732" fbc:label="b3732" fbc:name="atpD" />
      <fbc:geneProduct fbc:id="G_b3733" fbc:label="b3733" fbc:name="atpG" />
      <fbc:geneProduct fbc:id="G_b3738" fbc:label="b3738" fbc:name="atpB" />
      <fbc:geneProduct fbc:id="G_b3739" fbc:label="b3739" fbc:name="atpI" />
      <fbc:geneProduct fbc:id="G_b3734" fbc:label="b3734" fbc:name="atpA" />
      <fbc:geneProduct fbc:id="G_b3735" fbc:label="b3735" fbc:name="atpH" />
      <fbc:geneProduct fbc:id="G_b0312" fbc:label="b0312" fbc:name="betB" />
      <fbc:geneProduct fbc:id="G_b0827" fbc:label="b0827" fbc:name="moeA" />
      <fbc:geneProduct fbc:id="G_b3857" fbc:label="b3857" fbc:name="mobA" />
      <fbc:geneProduct fbc:id="G_b3856" fbc:label="b3856" fbc:name="mobB" />
      <fbc:geneProduct fbc:id="G_b4214" fbc:label="b4214" fbc:name="cysQ" />
      <fbc:geneProduct fbc:id="G_b3551" fbc:label="b3551" fbc:name="bisC" />
      <fbc:geneProduct fbc:id="G_b0775" fbc:label="b0775" fbc:name="bioB" />
      <fbc:geneProduct fbc:id="G_b0365" fbc:label="b0365" fbc:name="tauA" />
      <fbc:geneProduct fbc:id="G_b0933" fbc:label="b0933" fbc:name="ssuB" />
      <fbc:geneProduct fbc:id="G_b0936" fbc:label="b0936" fbc:name="ssuA" />
      <fbc:geneProduct fbc:id="G_b0934" fbc:label="b0934" fbc:name="ssuC" />
      <fbc:geneProduct fbc:id="G_b0366" fbc:label="b0366" fbc:name="tauB" />
      <fbc:geneProduct fbc:id="G_b0367" fbc:label="b0367" fbc:name="tauC" />
      <fbc:geneProduct fbc:id="G_b1216" fbc:label="b1216" fbc:name="chaA" />
      <fbc:geneProduct fbc:id="G_b4132" fbc:label="b4132" fbc:name="cadB" />
      <fbc:geneProduct fbc:id="G_b1732" fbc:label="b1732" fbc:name="katE" />
      <fbc:geneProduct fbc:id="G_b3942" fbc:label="b3942" fbc:name="katG" />
      <fbc:geneProduct fbc:id="G_b3196" fbc:label="b3196" fbc:name="yrbG" />
      <fbc:geneProduct fbc:id="G_b1270" fbc:label="b1270" fbc:name="btuR" />
      <fbc:geneProduct fbc:id="G_b2874" fbc:label="b2874" fbc:name="yqeA" />
      <fbc:geneProduct fbc:id="G_b0521" fbc:label="b0521" fbc:name="ybcF" />
      <fbc:geneProduct fbc:id="G_b0323" fbc:label="b0323" fbc:name="yahI" />
      <fbc:geneProduct fbc:id="G_b0033" fbc:label="b0033" fbc:name="carB" />
      <fbc:geneProduct fbc:id="G_b0032" fbc:label="b0032" fbc:name="carA" />
      <fbc:geneProduct fbc:id="G_b0444" fbc:label="b0444" fbc:name="queC" />
      <fbc:geneProduct fbc:id="G_b3469" fbc:label="b3469" fbc:name="zntA" />
      <fbc:geneProduct fbc:id="G_b3915" fbc:label="b3915" fbc:name="fieF" />
      <fbc:geneProduct fbc:id="G_b0752" fbc:label="b0752" fbc:name="zitB" />
      <fbc:geneProduct fbc:id="G_b3040" fbc:label="b3040" fbc:name="zupT" />
      <fbc:geneProduct fbc:id="G_b3918" fbc:label="b3918" fbc:name="cdh" />
      <fbc:geneProduct fbc:id="G_b2794" fbc:label="b2794" fbc:name="queF" />
      <fbc:geneProduct fbc:id="G_b1208" fbc:label="b1208" fbc:name="ispE" />
      <fbc:geneProduct fbc:id="G_b1661" fbc:label="b1661" fbc:name="cfa" />
      <fbc:geneProduct fbc:id="G_b2130" fbc:label="b2130" fbc:name="yehY" />
      <fbc:geneProduct fbc:id="G_b2129" fbc:label="b2129" fbc:name="yehX" />
      <fbc:geneProduct fbc:id="G_b2131" fbc:label="b2131" fbc:name="osmF" />
      <fbc:geneProduct fbc:id="G_b2128" fbc:label="b2128" fbc:name="yehW" />
      <fbc:geneProduct fbc:id="G_b0314" fbc:label="b0314" fbc:name="betT" />
      <fbc:geneProduct fbc:id="G_b1801" fbc:label="b1801" fbc:name="yeaV" />
      <fbc:geneProduct fbc:id="G_b0311" fbc:label="b0311" fbc:name="betA" />
      <fbc:geneProduct fbc:id="G_b2600" fbc:label="b2600" fbc:name="tyrA" />
      <fbc:geneProduct fbc:id="G_b2599" fbc:label="b2599" fbc:name="pheA" />
      <fbc:geneProduct fbc:id="G_b2329" fbc:label="b2329" fbc:name="aroC" />
      <fbc:geneProduct fbc:id="G_b4039" fbc:label="b4039" fbc:name="ubiC" />
      <fbc:geneProduct fbc:id="G_b2538" fbc:label="b2538" fbc:name="hcaE" />
      <fbc:geneProduct fbc:id="G_b2542" fbc:label="b2542" fbc:name="hcaD" />
      <fbc:geneProduct fbc:id="G_b2540" fbc:label="b2540" fbc:name="hcaC" />
      <fbc:geneProduct fbc:id="G_b2539" fbc:label="b2539" fbc:name="hcaF" />
      <fbc:geneProduct fbc:id="G_b0615" fbc:label="b0615" fbc:name="citF" />
      <fbc:geneProduct fbc:id="G_b0617" fbc:label="b0617" fbc:name="citD" />
      <fbc:geneProduct fbc:id="G_b0616" fbc:label="b0616" fbc:name="citE" />
      <fbc:geneProduct fbc:id="G_b0614" fbc:label="b0614" fbc:name="citX" />
      <fbc:geneProduct fbc:id="G_b0612" fbc:label="b0612" fbc:name="citT" />
      <fbc:geneProduct fbc:id="G_b0789" fbc:label="b0789" fbc:name="clsB" />
      <fbc:geneProduct fbc:id="G_b1249" fbc:label="b1249" fbc:name="clsA" />
      <fbc:geneProduct fbc:id="G_b1592" fbc:label="b1592" fbc:name="clcB" />
      <fbc:geneProduct fbc:id="G_b0155" fbc:label="b0155" fbc:name="clcA" />
      <fbc:geneProduct fbc:id="G_b3035" fbc:label="b3035" fbc:name="tolC" />
      <fbc:geneProduct fbc:id="G_b0463" fbc:label="b0463" fbc:name="acrA" />
      <fbc:geneProduct fbc:id="G_b2470" fbc:label="b2470" fbc:name="acrD" />
      <fbc:geneProduct fbc:id="G_b0462" fbc:label="b0462" fbc:name="acrB" />
      <fbc:geneProduct fbc:id="G_b3816" fbc:label="b3816" fbc:name="corA" />
      <fbc:geneProduct fbc:id="G_b2174" fbc:label="b2174" fbc:name="lpxT" />
      <fbc:geneProduct fbc:id="G_b0914" fbc:label="b0914" fbc:name="msbA" />
      <fbc:geneProduct fbc:id="G_b1102" fbc:label="b1102" fbc:name="fhuE" />
      <fbc:geneProduct fbc:id="G_b2765" fbc:label="b2765" fbc:name="queD" />
      <fbc:geneProduct fbc:id="G_b0783" fbc:label="b0783" fbc:name="moaC" />
      <fbc:geneProduct fbc:id="G_b0781" fbc:label="b0781" fbc:name="moaA" />
      <fbc:geneProduct fbc:id="G_b2436" fbc:label="b2436" fbc:name="hemF" />
      <fbc:geneProduct fbc:id="G_b3867" fbc:label="b3867" fbc:name="hemN" />
      <fbc:geneProduct fbc:id="G_b0038" fbc:label="b0038" fbc:name="caiB" />
      <fbc:geneProduct fbc:id="G_b0037" fbc:label="b0037" fbc:name="caiC" />
      <fbc:geneProduct fbc:id="G_b0036" fbc:label="b0036" fbc:name="caiD" />
      <fbc:geneProduct fbc:id="G_b2677" fbc:label="b2677" fbc:name="proV" />
      <fbc:geneProduct fbc:id="G_b2678" fbc:label="b2678" fbc:name="proW" />
      <fbc:geneProduct fbc:id="G_b2679" fbc:label="b2679" fbc:name="proX" />
      <fbc:geneProduct fbc:id="G_b4111" fbc:label="b4111" fbc:name="proP" />
      <fbc:geneProduct fbc:id="G_b0040" fbc:label="b0040" fbc:name="caiT" />
      <fbc:geneProduct fbc:id="G_b0720" fbc:label="b0720" fbc:name="gltA" />
      <fbc:geneProduct fbc:id="G_b0337" fbc:label="b0337" fbc:name="codA" />
      <fbc:geneProduct fbc:id="G_b0336" fbc:label="b0336" fbc:name="codB" />
      <fbc:geneProduct fbc:id="G_b3846" fbc:label="b3846" fbc:name="fadB" />
      <fbc:geneProduct fbc:id="G_b2780" fbc:label="b2780" fbc:name="pyrG" />
      <fbc:geneProduct fbc:id="G_b0123" fbc:label="b0123" fbc:name="cueO" />
      <fbc:geneProduct fbc:id="G_b0484" fbc:label="b0484" fbc:name="copA" />
      <fbc:geneProduct fbc:id="G_b3425" fbc:label="b3425" fbc:name="glpE" />
      <fbc:geneProduct fbc:id="G_b1308" fbc:label="b1308" fbc:name="pspE" />
      <fbc:geneProduct fbc:id="G_b0340" fbc:label="b0340" fbc:name="cynS" />
      <fbc:geneProduct fbc:id="G_b0341" fbc:label="b0341" fbc:name="cynX" />
      <fbc:geneProduct fbc:id="G_b1919" fbc:label="b1919" fbc:name="dcyD" />
      <fbc:geneProduct fbc:id="G_b3008" fbc:label="b3008" fbc:name="metC" />
      <fbc:geneProduct fbc:id="G_b3708" fbc:label="b3708" fbc:name="tnaA" />
      <fbc:geneProduct fbc:id="G_b2421" fbc:label="b2421" fbc:name="cysM" />
      <fbc:geneProduct fbc:id="G_b2414" fbc:label="b2414" fbc:name="cysK" />
      <fbc:geneProduct fbc:id="G_b2810" fbc:label="b2810" fbc:name="csdA" />
      <fbc:geneProduct fbc:id="G_b1622" fbc:label="b1622" fbc:name="malY" />
      <fbc:geneProduct fbc:id="G_b0526" fbc:label="b0526" fbc:name="cysS" />
      <fbc:geneProduct fbc:id="G_b0886" fbc:label="b0886" fbc:name="cydC" />
      <fbc:geneProduct fbc:id="G_b0887" fbc:label="b0887" fbc:name="cydD" />
      <fbc:geneProduct fbc:id="G_b0979" fbc:label="b0979" fbc:name="cbdB" />
      <fbc:geneProduct fbc:id="G_b0978" fbc:label="b0978" fbc:name="cbdA" />
      <fbc:geneProduct fbc:id="G_b0733" fbc:label="b0733" fbc:name="cydA" />
      <fbc:geneProduct fbc:id="G_b0734" fbc:label="b0734" fbc:name="cydB" />
      <fbc:geneProduct fbc:id="G_b0432" fbc:label="b0432" fbc:name="cyoA" />
      <fbc:geneProduct fbc:id="G_b0431" fbc:label="b0431" fbc:name="cyoB" />
      <fbc:geneProduct fbc:id="G_b0429" fbc:label="b0429" fbc:name="cyoD" />
      <fbc:geneProduct fbc:id="G_b0430" fbc:label="b0430" fbc:name="cyoC" />
      <fbc:geneProduct fbc:id="G_b2143" fbc:label="b2143" fbc:name="cdd" />
      <fbc:geneProduct fbc:id="G_b2162" fbc:label="b2162" fbc:name="rihB" />
      <fbc:geneProduct fbc:id="G_b0651" fbc:label="b0651" fbc:name="rihA" />
      <fbc:geneProduct fbc:id="G_b2066" fbc:label="b2066" fbc:name="udk" />
      <fbc:geneProduct fbc:id="G_b0910" fbc:label="b0910" fbc:name="cmk" />
      <fbc:geneProduct fbc:id="G_b2975" fbc:label="b2975" fbc:name="glcA" />
      <fbc:geneProduct fbc:id="G_b3603" fbc:label="b3603" fbc:name="lldP" />
      <fbc:geneProduct fbc:id="G_b1189" fbc:label="b1189" fbc:name="dadA" />
      <fbc:geneProduct fbc:id="G_b4042" fbc:label="b4042" fbc:name="dgkA" />
      <fbc:geneProduct fbc:id="G_b2871" fbc:label="b2871" fbc:name="ygeX" />
      <fbc:geneProduct fbc:id="G_b2838" fbc:label="b2838" fbc:name="lysA" />
      <fbc:geneProduct fbc:id="G_b3809" fbc:label="b3809" fbc:name="dapF" />
      <fbc:geneProduct fbc:id="G_b0175" fbc:label="b0175" fbc:name="cdsA" />
      <fbc:geneProduct fbc:id="G_b3041" fbc:label="b3041" fbc:name="ribB" />
      <fbc:geneProduct fbc:id="G_b0778" fbc:label="b0778" fbc:name="bioD" />
      <fbc:geneProduct fbc:id="G_b1734" fbc:label="b1734" fbc:name="chbF" />
      <fbc:geneProduct fbc:id="G_b2065" fbc:label="b2065" fbc:name="dcd" />
      <fbc:geneProduct fbc:id="G_b2344" fbc:label="b2344" fbc:name="fadL" />
      <fbc:geneProduct fbc:id="G_b3693" fbc:label="b3693" fbc:name="dgoK" />
      <fbc:geneProduct fbc:id="G_b3909" fbc:label="b3909" fbc:name="kdgT" />
      <fbc:geneProduct fbc:id="G_b3526" fbc:label="b3526" fbc:name="kdgK" />
      <fbc:geneProduct fbc:id="G_b1704" fbc:label="b1704" fbc:name="aroH" />
      <fbc:geneProduct fbc:id="G_b2601" fbc:label="b2601" fbc:name="aroF" />
      <fbc:geneProduct fbc:id="G_b0754" fbc:label="b0754" fbc:name="aroG" />
      <fbc:geneProduct fbc:id="G_b4477" fbc:label="b4477" fbc:name="dgoA" />
      <fbc:geneProduct fbc:id="G_b3648" fbc:label="b3648" fbc:name="gmk" />
[truncated: 2,189,335 more chars]
